# Supplementary material for: Rehabilitation outcomes of bird-building collision victims in the Northeastern United States
Source: PLoS One. 2024 Aug 7;19(8):e0306362. doi: 10.1371/journal.pone.0306362 (PMC11305546; doi:10.1371/journal.pone.0306362)
Supplement: S1 Dataset — The complete dataset of all rehabilitation cases included in the analysis are listed in this dataset. “Source Organization” refers to the agency or organization that provided the data, and “Filename/Section” refers to the name of the file and the section of that file each case was found. “Patient Number” was listed with most rehabilitation cases obtained, and was preserved for ease of double-checking transcription. The species codes included are consistent with those used by the Institute of Bird Populations. “RhbFund” reports the average annual income listed for each organization from ProPublica’s version of IRS form-990 filings, averaged across the years for which that organization contributed to the dataset. (XLSX) [file pone.0306362.s001.xlsx]

## Sheet: Data
Source Organization	Filename/Section	Patient #	Species	Date Recieved	Season	Year	Facility	RhbFund	Avg.Sp.Mass.g	Family	Cause of Injury	Injuries	Age	Sex	Location	Disposition	Disp. Date	Treatment.Time	Case #	Stunned/Shock	Lethargy/Weak	Concussion	Unconscious	Wing Fracture	Back/Spine/Neck Injury	Leg Fracture	Eye Injury	Beak Injury	Skull Fracture	Head Trauma (otherwise unspecified)	Puncture Wound	Bruising/Swelling	Pelvic Injury	Coracoid Fracture	Emaciated/Dehydrated	Internal Bleeding	Attack by animal in addition	Neurological	Nerve Damage	Grasping/leg use impairment	Balance Issues	Unable to fly	Respiratory Distress	Paralysis	Infection/Sick/Parasites	Hypothermia	0.HNBN	0.WLL	0.TAB
Pennsylvania Game Commission (Annual Report)	Responsive Doc 1	20-330	AMRO	2020-07-07	Summer	2020	Organization	NA	81	Turdidae	Window strike	Concussion	Adult	Unknown	Hazleton PA	Euthanized	2020-07-07	0	1			T
Pennsylvania Game Commission (Annual Report)	Responsive Doc 1	20-362	BARS	2020-07-07	Summer	2020	Organization	NA	18.5	Hirundinidae	Window strike	Head trauma	Adult	Unknown	Lehighton PA	Died	2020-07-09	2	2											T
Pennsylvania Game Commission (Annual Report)	Responsive Doc 1	20-361	MODO	2020-07-09	Summer	2020	Organization	NA	133	Columbidae	Window strike	Concussion	Adult	Unknown	Lehighton PA	Released	2020-07-17	8	3			T
Pennsylvania Game Commission (Annual Report)	Responsive Doc 1	20-373	HOSP	2020-07-17	Summer	2020	Organization	NA	28.5	Passeridae	Window strike	Head trauma	Adult	Male	Lansford PA	Released	2020-08-07	21	4											T
Pennsylvania Game Commission (Annual Report)	Responsive Doc 1	20-385	AMRO	2020-07-21	Summer	2020	Organization	NA	81	Turdidae	Window strike	Concussion	Adult	Unknown	Summit Hill PA	Released	2020-07-29	8	5			T
Pennsylvania Game Commission (Annual Report)	Responsive Doc 1	20-395	YSFL	2020-07-27	Summer	2020	Organization	NA	135	Picidae	Window strike	Concussion	Adult	Unknown	Dallas PA	Released	2020-08-07	11	6			T
Pennsylvania Game Commission (Annual Report)	Responsive Doc 1	20-410	NOCA	2020-07-31	Summer	2020	Organization	NA	45	Cardinalidae	Window strike	Head trauma	Adult	Male	Orefield PA	Released	2020-08-03	3	7											T
Pennsylvania Game Commission (Annual Report)	Responsive Doc 1	20-415	RWBL	2020-08-05	Fall	2020	Organization	NA	54.5	Icteridae	Window strike	Concussion	Adult	Female	Tamaqua PA	Released	2020-08-11	6	8			T
Pennsylvania Game Commission (Annual Report)	Responsive Doc 1	20-482	HOSP	2020-09-06	Fall	2020	Organization	NA	28.5	Passeridae	Window strike	Concussion	Adult	Female	Coaldale PA	Released	2020-09-10	4	9			T
Pennsylvania Game Commission (Annual Report)	Responsive Doc 1	20-487	HOSP	2020-09-09	Fall	2020	Organization	NA	28.5	Passeridae	Window strike	Concussion	Adult	Unknown	Lehighton PA	Released	2020-09-18	9	10			T
Pennsylvania Game Commission (Annual Report)	Responsive Doc 1	20-510	COHA	2020-10-09	Fall	2020	Organization	NA	410	Accipitridae	Window strike	Dead on Arrival	Adult	Unknown	Lehighton PA	Dead on Arrival	2020-10-09	0	11
Pennsylvania Game Commission (Annual Report)	Responsive Doc 1	20-515	TUTI	2020-10-14	Fall	2020	Organization	NA	22	Paridae	Window strike	Concussion	Adult	Unknown	Allentown PA	Died	2020-10-15	1	12			T
Pennsylvania Game Commission (Annual Report)	Responsive Doc 1	20-528	AMGO	2020-11-19	Fall	2020	Organization	NA	15.5	Fringillidae	Window strike	concussion	Adult	Male	Summit Hill PA	Died	2020-11-20	1	13			T
Pennsylvania Game Commission (Annual Report)	Responsive Doc 1	20-534	COHA	2020-12-25	Winter	2020	Organization	NA	410	Accipitridae	Window strike	concussion, paralysis	Juvenile	Unknown	Jim Thorpe PA	Died	2020-12-05	20	14			T																						T
Pennsylvania Game Commission (Annual Report)	Responsive Doc 1	21-6	TUTI	2021-01-08	Winter	2021	Organization	NA	22	Paridae	Window strike	Concussion	Adult	Unknown	Mountaintop PA	Died	2021-01-09	1	15			T
Pennsylvania Game Commission (Annual Report)	Responsive Doc 1	21-9	DEJU	2021-02-03	Winter	2021	Organization	NA	24	Passerellidae	Window strike	Concussion	Adult	Unknown	Lehighton PA	Died	2021-02-05	2	16			T
Pennsylvania Game Commission (Annual Report)	Responsive Doc 1	21-12	HOFI	2021-02-20	Winter	2021	Organization	NA	21.5	Fringillidae	Window strike	Mild concussion	Adult	Unknown	Lehighton PA	Released	2021-03-05	13	17			T
Pennsylvania Game Commission (Annual Report)	Responsive Doc 1	21-11	BLJA	2021-02-25	Winter	2021	Organization	NA	85	Corvidae	Window strike	Fractured Skull	Adult	Unknown	Barnesville PA	Euthanized	2021-02-25	0	18										T
Pennsylvania Game Commission (Annual Report)	Responsive Doc 1	21-15	AMGO	2021-02-28	Winter	2021	Organization	NA	15.5	Fringillidae	Window strike	Concussion	Adult	Unknown	Shickshinny PA	Died	2021-02-28	0	19			T
Pennsylvania Game Commission (Annual Report)	Responsive Doc 1	21-36	EAME	2021-03-22	Spring	2021	Organization	NA	120	Icteridae	Window strike	Concussion	Adult	Unknown	Lehighton PA	Died	2021-03-23	1	20			T
Pennsylvania Game Commission (Annual Report)	Responsive Doc 1	21-67	MODO	2021-04-15	Spring	2021	Organization	NA	133	Columbidae	Window strike	Concussion, shock, feather loss	Adult	Unknown	Sugarloaf PA	Released	2021-04-23	8	21	T		T
Pennsylvania Game Commission (Annual Report)	Responsive Doc 1	21-59	YSFL	2021-04-15	Spring	2021	Organization	NA	135	Picidae	Window strike	Concussion, internal bleeding	Adult	Unknown	Tamaqua PA	Died	2021-04-19	4	22			T														T
Pennsylvania Game Commission (Annual Report)	Responsive Doc 1	21-60	COHA	2021-04-18	Spring	2021	Organization	NA	410	Accipitridae	Window strike	Concussion	Juvenile	Male	Luzerne County PA	Released	2021-05-14	26	23			T
Pennsylvania Game Commission (Annual Report)	Responsive Doc 1	21-109	AMWO	2021-04-29	Spring	2021	Organization	NA	197.5	Scolopacidae	Window strike	Concussion, loss of one eye	Adult	Unknown	Lansford PA	Euthanized	2021-04-29	0	24			T					T
Pennsylvania Game Commission (Annual Report)	Responsive Doc 1	21-175	MODO	2021-06-05	Summer	2021	Organization	NA	133	Columbidae	Window strike	Concussion	Juvenile	Unknown	Jim Thorpe PA	Released	2021-06-11	6	25			T
Pennsylvania Game Commission (Annual Report)	Responsive Doc 2	20-2067	RBWO	2020-07-02	Summer	2020	Organization	160566	73.5	Picidae	Window strike	Concussion	Adult	Unknown	Monroe PA	Released	2020-07-04	2	26			T
Pennsylvania Game Commission (Annual Report)	Responsive Doc 2	20-2110	BLJA	2020-07-05	Summer	2020	Organization	160566	85	Corvidae	Window strike	Concussion	Juvenile	Unknown	Northampton PA	Released	2020-07-11	6	27			T
Pennsylvania Game Commission (Annual Report)	Responsive Doc 2	20-2265	REVI	2020-07-12	Summer	2020	Organization	160566	19	Vireonidae	Window strike	Concussion	Adult	Unknown	Lackawanna PA	Released	2020-07-18	6	28			T
Pennsylvania Game Commission (Annual Report)	Responsive Doc 2	20-2309	YBSA	2020-07-14	Summer	2020	Organization	160566	49	Picidae	Window strike	Coracoid Injury	Adult	Male	Monroe PA	Released	2020-08-22	39	29															T
Pennsylvania Game Commission (Annual Report)	Responsive Doc 2	20-2324	YSFL	2020-07-15	Summer	2020	Organization	160566	135	Picidae	Window strike	Concussion	Adult	Male	Lehigh PA	Released	2020-07-21	6	30			T
Pennsylvania Game Commission (Annual Report)	Responsive Doc 2	20-2332	GRCA	2020-07-15	Summer	2020	Organization	160566	39.9	Mimidae	Window strike	Mild concussion	Adult	Unknown	Lehigh PA	Released	2020-07-16	1	31			T
Pennsylvania Game Commission (Annual Report)	Responsive Doc 2	20-2441	HOSP	2020-07-22	Summer	2020	Organization	160566	28.5	Passeridae	Window strike	Concussion, bruising	Adult	Male	Lackawanna PA	Released	2020-07-27	5	32			T										Unspecified
Pennsylvania Game Commission (Annual Report)	Responsive Doc 2	20-2230	RWBL	2020-07-25	Summer	2020	Organization	160566	54.5	Icteridae	Hit a window	Concussion	Juvenile	Unknown	Montgomery PA	Died	2020-07-26	1	33			T
Pennsylvania Game Commission (Annual Report)	Responsive Doc 2	20-2560	BLJA	2020-07-31	Summer	2020	Organization	160566	85	Corvidae	Window strike	Concussion	Adult	Unknown	Pike PA	Released	2020-08-04	4	34			T
Pennsylvania Game Commission (Annual Report)	Responsive Doc 2	20-2715	COHA	2020-08-11	Fall	2020	Organization	160566	410	Accipitridae	Window strike	Pelvic Injury	Adult	Unknown	Northampton PA	Euthanized	2020-08-17	6	35														T
Pennsylvania Game Commission (Annual Report)	Responsive Doc 2	20-2716	GRCA	2020-08-11	Fall	2020	Organization	160566	39.9	Mimidae	Window strike	Concussion	Adult	Unknown	Lehigh PA	Released	2020-08-14	3	36			T
Pennsylvania Game Commission (Annual Report)	Responsive Doc 2	20-2625	YSFL	2020-08-15	Fall	2020	Organization	160566	135	Picidae	Window strike	Concussion	Adult	Male	Lehigh PA	Released	Not recorded	NA	37			T
Pennsylvania Game Commission (Annual Report)	Responsive Doc 2	20-2926	HOFI	2020-08-21	Fall	2020	Organization	160566	21.5	Fringillidae	Window strike	Slight concussion	Adult	Unknown	Northampton PA	Released	2020-08-22	1	38			T
Pennsylvania Game Commission (Annual Report)	Responsive Doc 2	20-2927	HOFI	2020-08-21	Fall	2020	Organization	160566	21.5	Fringillidae	Window strike	Dead on Arrival	Juvenile	Unknown	Northampton PA	Dead on Arrival	2020-08-21	0	39
Pennsylvania Game Commission (Annual Report)	Responsive Doc 2	20-2860	BWHA	2020-09-07	Fall	2020	Organization	160566	412.5	Accipitridae	Flew into a church window	Emaciated, pelvic bruise	Juvenile	Unknown	Wayne PA	Died	2020-09-08	1	40													Pelvis	T		T
Pennsylvania Game Commission (Annual Report)	Responsive Doc 2	20-2887	TUTI	2020-09-08	Fall	2020	Organization	160566	22	Paridae	Found on deck, hit window	Concussion	Adult	Unknown	Lackawanna PA	Released	2020-09-11	3	41			T
Pennsylvania Game Commission (Annual Report)	Responsive Doc 2	20-2827	COYE	2020-09-10	Fall	2020	Organization	160566	9.5	Parulidae	Window strike	Concussion	Adult	Unknown	Schuylkill PA	Released	2020-09-10	0	42			T
Pennsylvania Game Commission (Annual Report)	Responsive Doc 2	20-3268	OVEN	2020-09-17	Fall	2020	Organization	160566	22	Parulidae	Window strike	Concussion	Adult	Unknown	Wyoming PA	Released	2020-09-23	6	43			T
Pennsylvania Game Commission (Annual Report)	Responsive Doc 2	20-3610	OVEN	2020-09-26	Fall	2020	Organization	160566	22	Parulidae	Window strike	Right eye swollen, concussion	Adult	Unknown	Luzerne County PA	Released	2020-10-03	7	44			T					T					Eye
Pennsylvania Game Commission (Annual Report)	Responsive Doc 2	20-3615	OVEN	2020-09-26	Fall	2020	Organization	160566	22	Parulidae	Window strike	Concussion	Adult	Unknown	Pike PA	Released	2020-10-03	7	45			T
Pennsylvania Game Commission (Annual Report)	Responsive Doc 2	20-3095	CSWA	2020-09-27	Fall	2020	Organization	160566	12.5	Parulidae	Window strike	Concussion	Adult	Unknown	Northampton PA	Released	2020-09-30	3	46			T
Pennsylvania Game Commission (Annual Report)	Responsive Doc 2	20-2979	REVI	2020-09-29	Fall	2020	Organization	160566	19	Vireonidae	Window strike	Concussion	Adult	Unknown	Lehigh PA	Released	2020-10-02	3	47			T
Pennsylvania Game Commission (Annual Report)	Responsive Doc 2	20-3183	DOWO	2020-10-02	Fall	2020	Organization	160566	24.5	Picidae	Window strike	Severe head trauma, knocked unconscious	Adult	Male	Monroe PA	Died	2020-10-02	0	48				T							T
Pennsylvania Game Commission (Annual Report)	Responsive Doc 2	20-3361	YBSA	2020-10-06	Fall	2020	Organization	160566	49	Picidae	Laying on ground outside house, window strike	Pelvic fracture, paralyzed	Adult	Male	Monroe PA	Euthanized	2020-10-09	3	49														T											T
Pennsylvania Game Commission (Annual Report)	Responsive Doc 2	20-3370	YRWA	2020-10-10	Fall	2020	Organization	160566	12.5	Parulidae	Window strike	Concussion, head trauma	Adult	Unknown	Northampton PA	Died	2020-10-12	2	50			T								T
Pennsylvania Game Commission (Annual Report)	Responsive Doc 2	20-3418	PISI	2020-11-02	Fall	2020	Organization	160566	15	Fringillidae	Flew into window	Mild concussion	Adult	Male	Northampton PA	Released	2020-10-05	28	51			T
Pennsylvania Game Commission (Annual Report)	Responsive Doc 2	20-3474	COHA	2020-11-18	Fall	2020	Organization	160566	410	Accipitridae	Flew into building at high speed and hit window, stunned and limping	Bruising on right wing	Adult	Unknown	Bradford PA	Released	2020-12-09	21	52	T												Wing
Pennsylvania Game Commission (Annual Report)	Responsive Doc 2	20-3444	MODO	2020-11-28	Fall	2020	Organization	160566	133	Columbidae	Hit a window	Concussion	Adult	Unknown	Lehigh PA	Released	2020-12-17	19	53			T
Pennsylvania Game Commission (Annual Report)	Responsive Doc 2	20-3624	PIWO	2020-12-30	Winter	2020	Organization	160566	300	Picidae	Found laying under window	Concussion	Adult	Female	Northampton PA	Released	2020-12-31	1	54			T
Pennsylvania Game Commission (Annual Report)	Responsive Doc 2	21-3	MODO	2021-01-08	Winter	2021	Organization	160566	133	Columbidae	Window strike	Head trauma	Adult	Unknown	Monroe PA	Released	2021-01-22	14	55											T
Pennsylvania Game Commission (Annual Report)	Responsive Doc 2	21-94	Nuthatch sp	2021-02-20	Winter	2021	Organization	160566	15	Sittidae	Bird attack after window strike	Gash and swelling around left eye	Adult	Unknown	Lackawanna PA	Released	2021-03-03	11	56								T					Eye
Pennsylvania Game Commission (Annual Report)	Responsive Doc 2	21-49	DOWO	2021-02-26	Winter	2021	Organization	160566	24.5	Picidae	Flew into home window	Concussion	Adult	Male	Northampton PA	Released	2021-03-05	7	57			T
Pennsylvania Game Commission (Annual Report)	Responsive Doc 2	21-243	PIWO	2021-03-10	Spring	2021	Organization	160566	300	Picidae	Window strike	Severe concussion	Adult	Unknown	Northampton PA	Died	2021-04-01	22	58			T
Pennsylvania Game Commission (Annual Report)	Responsive Doc 2	21-181	SSHA	2021-04-02	Spring	2021	Organization	160566	152.5	Accipitridae	On ground under window	Concussion	Adult	Male	Northampton PA	Released	2021-04-07	5	59			T
Pennsylvania Game Commission (Annual Report)	Responsive Doc 2	21-660	ROPI	2021-04-07	Spring	2021	Organization	160566	322.5	Columbidae	Fell 2 stories after window strike	Severe head trauma	Adult	Unknown	Northampton PA	Died	2021-04-07	0	60											T
Pennsylvania Game Commission (Annual Report)	Responsive Doc 2	21-367	MODO	2021-04-19	Spring	2021	Organization	160566	133	Columbidae	Hit front window of house	Broken elbow	Adult	Unknown	Northampton PA	Euthanized	2021-04-19	0	61					T
Pennsylvania Game Commission (Annual Report)	Responsive Doc 2	21-523	TEWA	2021-05-01	Spring	2021	Organization	160566	9	Parulidae	Bird hit window	Concussion, bruised wing	Adult	Male	Northampton PA	Died	2021-05-02	1	62			T										Wing
Pennsylvania Game Commission (Annual Report)	Responsive Doc 2	21-470	COYE	2021-05-02	Spring	2021	Organization	160566	9.5	Parulidae	Window strike	Concussion	Adult	Male	Northampton PA	Died	2021-05-02	0	63			T
Pennsylvania Game Commission (Annual Report)	Responsive Doc 2	21-610	OVEN	2021-05-06	Spring	2021	Organization	160566	22	Parulidae	Hit window	Concussion	Adult	Unknown	Lackawanna PA	Released	2021-05-08	2	64			T
Pennsylvania Game Commission (Annual Report)	Responsive Doc 2	21-685	REVI	2021-05-09	Spring	2021	Organization	160566	19	Vireonidae	Hit window	Stunned	Adult	Male	Monroe PA	Released	2021-05-11	2	65	T
Pennsylvania Game Commission (Annual Report)	Responsive Doc 2	21-689	BLPW	2021-05-12	Spring	2021	Organization	160566	12.5	Parulidae	Window strike	Concussion	Adult	Unknown	Lehigh PA	Released	2021-05-13	1	66			T
Pennsylvania Game Commission (Annual Report)	Responsive Doc 2	21-1442	RBWO	2021-06-14	Summer	2021	Organization	160566	73.5	Picidae	Window strike	Swollen wing	Juvenile	Male	Monroe PA	Released	2021-06-22	8	67													Wing
Pennsylvania Game Commission (Annual Report)	Responsive Doc 2	21-1622	HAWO	2021-06-22	Summer	2021	Organization	160566	67.5	Picidae	Window strike	Concussion	Adult	Female	Monroe PA	Released	2021-06-26	4	68			T
Pennsylvania Game Commission (Annual Report)	Responsive Doc 2	21-1514	Nuthatch sp	2021-06-27	Summer	2021	Organization	160566	15	Sittidae	Hit window	stunned, possibly neuro	Adult	Unknown	Monroe PA	Died	2021-06-29	2	69	T																		T
Pennsylvania Game Commission (Annual Report)	Responsive Doc 2	21-1522	PIWO	2021-06-28	Summer	2021	Organization	160566	300	Picidae	Hit window	T	Juvenile	Male	Monroe PA	Released	2021-08-07	40	70			T																T
Pennsylvania Game Commission (Annual Report)	Responsive Doc 5	19-39	DEJU	Not recorded	NA	NA	Organization	NA	24	Passerellidae	Window strike	Head trauma	Adult	Unknown	Mertztown PA	Released	Not recorded	NA	71											T
Pennsylvania Game Commission (Annual Report)	Responsive Doc 6	20-739	RBWO	2020-07-19	Summer	2020	Organization	144391	73.5	Picidae	Window strike	Chipped beak, concussion, open mouthed breathing, labored breathing	Fledgeling	Unknown	Edinboro PA	Euthanized	2020-07-19	0	72			T						T															T
Pennsylvania Game Commission (Annual Report)	Responsive Doc 6	20-771	YSFL	2020-07-23	Summer	2020	Organization	144391	135	Picidae	Hit wall or window	lack of coordination, no fractures	Fledgeling	Male	Erie PA	Released	2020-08-23	31	73																						T
Pennsylvania Game Commission (Annual Report)	Responsive Doc 6	20-861	BBCU	2020-08-02	Fall	2020	Organization	144391	52.5	Cuculidae	Hit by Vehicle or window strike	Complete fracture lower jaw/beak (no function), trauma left eye, disoriented	Juvenile	Unknown	Corry PA	Euthanized	2020-08-02	0	74	T							T	T
Pennsylvania Game Commission (Annual Report)	Responsive Doc 6	20-908	RTHA	2020-08-10	Fall	2020	Organization	144391	1087	Accipitridae	Possible window strike	CNS symptoms	Juvenile	Male	Harborcreek PA	Released	2020-10-10	61	75																			T
Pennsylvania Game Commission (Annual Report)	Responsive Doc 6	20-943	BAOR	2020-08-17	Fall	2020	Organization	144391	35	Icteridae	Attacked by dog after window strike	Beak tip broken, concussion, trauma, left leg/abdomen wound, respiratory distress	Juvenile	Unknown	Erie PA	Euthanized	2020-08-17	0	76			T						T			Leg						T						T
Pennsylvania Game Commission (Annual Report)	Responsive Doc 6	20-984	MODO	2020-08-24	Fall	2020	Organization	144391	133	Columbidae	Window strike	Dead on Arrival	Juvenile	Unknown	Meadville PA	Dead on Arrival	2020-08-24	0	77
Pennsylvania Game Commission (Annual Report)	Responsive Doc 6	20-1043	MODO	2020-09-08	Fall	2020	Organization	144391	133	Columbidae	Window strike	Concussion	Adult	Unknown	Saegertown PA	Died	2020-09-08	0	78			T
Pennsylvania Game Commission (Annual Report)	Responsive Doc 6	20-1044	NOCA	2020-09-08	Fall	2020	Organization	144391	45	Cardinalidae	Window strike	Mild concussion	Juvenile	Male	Conneault Lake PA	Released	2020-09-14	6	79			T
Pennsylvania Game Commission (Annual Report)	Responsive Doc 6	20-1057	MODO	2020-09-11	Fall	2020	Organization	144391	133	Columbidae	Window strike	Stunned	Adult	Unknown	Unknown PA	Released	2020-09-12	1	80	T
Pennsylvania Game Commission (Annual Report)	Responsive Doc 6	20-1058	NOCA	2020-09-11	Fall	2020	Organization	144391	45	Cardinalidae	Window strike	Possible corracoid fracture or mild concussion	Fledgeling	Unknown	Edinboro PA	Released	2020-09-12	1	81			T												T
Pennsylvania Game Commission (Annual Report)	Responsive Doc 6	20-1106	NOCA	2020-09-27	Fall	2020	Organization	144391	45	Cardinalidae	Possible window strike	trauma, concussion	Fledgeling	Male	Port Allegheny PA	Dead on Arrival	2020-09-27	0	82			T
Pennsylvania Game Commission (Annual Report)	Responsive Doc 6	20-1154	BLJA	2020-10-25	Fall	2020	Organization	144391	85	Corvidae	Possible window strike or hit by vehicle	Possible corracoid fracture or concussion	Adult	Unknown	Erie PA	Died	2020-10-26	1	83			T												T
Pennsylvania Game Commission (Annual Report)	Responsive Doc 6	20-1156	WCSP	2020-10-25	Fall	2020	Organization	144391	26.5	Passerellidae	Suspected window strike	Concussion	Juvenile	Unknown	Erie PA	Died	2020-10-28	3	84			T
Pennsylvania Game Commission (Annual Report)	Responsive Doc 6	20-1170	GCKI	2020-11-02	Fall	2020	Organization	144391	6	Regulidae	Possible window strike	R wing injury, possible radius fracture, concussion	Adult	Unknown	Meadville PA	Released	2020-11-20	18	85			T		T
Pennsylvania Game Commission (Annual Report)	Responsive Doc 6	20-1202	DOWO	2020-12-09	Winter	2020	Organization	144391	24.5	Picidae	Window strike	Fractured right wing (radius, ulna, or humerus)	Adult	Male	Cambridge Springs PA	Released	2021-03-02	83	86					T
Pennsylvania Game Commission (Annual Report)	Responsive Doc 6	20-1208	COHA	2020-12-11	Winter	2020	Organization	144391	410	Accipitridae	Window strike	Mild concussion	Juvenile	Female	Centerville PA	Released	2020-12-21	10	87			T
Pennsylvania Game Commission (Annual Report)	Responsive Doc 6	20-1205	BLJA	2020-12-11	Winter	2020	Organization	144391	85	Corvidae	Window strike	Severe concussion	Adult	Unknown	North East PA	Died	2020-12-12	1	88			T
Pennsylvania Game Commission (Annual Report)	Responsive Doc 6	20-1214	AMGO	2020-12-19	Winter	2020	Organization	144391	15.5	Fringillidae	Window strike	Possible R radius/ulna fracture	Adult	Female	Portersville PA	Died	2020-12-20	1	89					T
Pennsylvania Game Commission (Annual Report)	Responsive Doc 6	20-1219	COHA	2020-12-23	Winter	2020	Organization	144391	410	Accipitridae	Window strike	possible pelvic/spinal injury	Juvenile	Male	Sharpsville PA	Euthanized	2020-12-24	1	90						T								T
Pennsylvania Game Commission (Annual Report)	Responsive Doc 6	20-1218	RTHA	2020-12-26	Winter	2020	Organization	144391	1087	Accipitridae	Window strike	Concussion, possible pelvic fracture, confirmed femur fracture, spinal trauma	Adult	Unknown	Erie PA	Euthanized	2021-01-07	12	91			T			T	T							T
Pennsylvania Game Commission (Annual Report)	Responsive Doc 6	20-1224	DOWO	2020-12-28	Winter	2020	Organization	144391	24.5	Picidae	Window strike	Concussion	Adult	Female	Waterford PA	Euthanized	2021-01-04	7	92			T
Pennsylvania Game Commission (Annual Report)	Responsive Doc 6	20-1225	NOCA	2020-12-29	Winter	2020	Organization	144391	45	Cardinalidae	Window strike	Dead on Arrival	Unknown	Unknown	McKean PA	Dead on Arrival	2020-12-29	0	93
Pennsylvania Game Commission (Annual Report)	Responsive Doc 6	20-1226	COHA	2020-12-29	Winter	2020	Organization	144391	410	Accipitridae	Window strike	mild concussion	Juvenile	Female	Linesville PA	Released	2021-01-12	14	94			T
Pennsylvania Game Commission (Annual Report)	Responsive Doc 6	21-1	MODO	2021-01-01	Winter	2021	Organization	144391	133	Columbidae	Suspected window strike	Upper left wing fracture suspected	Adult	Male	Waterford PA	Euthanized	2021-01-28	27	95					T
Pennsylvania Game Commission (Annual Report)	Responsive Doc 7	N/A	HOFI	2018-07-03	Summer	2018	Organization	NA	21.5	Fringillidae	Window strike	Concussion	Adult	Female	Albrightsville PA	Released	2018-07-16	13	96			T
Pennsylvania Game Commission (Annual Report)	Responsive Doc 7	N/A	DOWO	2018-07-09	Summer	2018	Organization	NA	24.5	Picidae	Window strike	Concussion	Adult	Male	Mountaintop PA	Died	2018-07-14	5	97			T
Pennsylvania Game Commission (Annual Report)	Responsive Doc 7	N/A	NOCA	2018-09-11	Fall	2018	Organization	NA	45	Cardinalidae	Window strike	Head trauma	Juvenile	Female	Bath PA	Released	2018-09-11	0	98											T
Pennsylvania Game Commission (Annual Report)	Responsive Doc 7	N/A	BTBW	2018-09-30	Fall	2018	Organization	NA	10	Parulidae	Window strike	Concussion	Adult	Male	Tamaqua PA	Died	2018-09-30	0	99			T
Pennsylvania Game Commission (Annual Report)	Responsive Doc 7	N/A	COHA	2018-12-26	Winter	2018	Organization	NA	410	Accipitridae	Window strike	Concussion	Unknown	Male	Coaldale PA	Released	2019-01-06	11	100			T
Pennsylvania Game Commission (Annual Report)	Responsive Doc 7	N/A	NSWO	2019-01-02	Winter	2019	Organization	NA	108	Strigidae	Window strike	Dead on Arrival	Adult	Male	Kresgeville PA	Dead on Arrival	2019-01-02	0	101
Pennsylvania Game Commission (Annual Report)	Responsive Doc 7	N/A	BLJA	2019-04-15	Spring	2019	Organization	NA	85	Corvidae	Window strike	Head trauma	Adult	Unknown	Palmerton PA	Died	2019-04-17	2	102											T
Pennsylvania Game Commission (Annual Report)	Responsive Doc 7	N/A	NOCA	2019-04-28	Spring	2019	Organization	NA	45	Cardinalidae	Window strike	Head trauma	Adult	Male	McAdoo PA	Died	2019-04-29	1	103											T
Pennsylvania Game Commission (Annual Report)	Responsive Doc 7	N/A	RBGR	2019-05-09	Spring	2019	Organization	NA	44	Cardinalidae	Window strike	Bruising on abdomen	Adult	Male	Mountaintop PA	Died	2019-05-09	0	104													Abdomen
Pennsylvania Game Commission (Annual Report)	Responsive Doc 7	N/A	RBGR	2019-05-23	Spring	2019	Organization	NA	44	Cardinalidae	Window strike	Head trauma	Adult	Male	Laury's Station PA	Died	2019-05-26	3	105											T
Pennsylvania Game Commission (Annual Report)	Responsive Doc 7	N/A	AMRO	2019-05-24	Spring	2019	Organization	NA	81	Turdidae	Window strike	Paralysis	Adult	Male	Hazelton PA	Died	2019-05-27	3	106																									T
Pennsylvania Game Commission (Annual Report)	Responsive Doc 12	19-26	TEWA	2019-09-13	Fall	2019	Organization	144391	9	Parulidae	Window strike	Concussion	Unknown	Unknown	North East PA	Died	2019-09-14	1	107			T
Pennsylvania Game Commission (Annual Report)	Responsive Doc 13	17-196	NAWA	2017-10-11	Fall	2017	Organization	144391	10.3	Parulidae	Window strike	Wing fracture	Unknown	Unknown	Cambridge Springs PA	Released	2017-10-22	11	108					T
Pennsylvania Game Commission (Annual Report)	Responsive Doc 13	17-197	CEDW	2017-10-22	Fall	2017	Organization	144391	32	Bombycillidae	Window strike	Not recorded	Unknown	Unknown	Meadville PA	Released	2017-10-28	6	109
Pennsylvania Game Commission (Annual Report)	Responsive Doc 13	18-14	BRCR	2018-04-23	Spring	2018	Organization	144391	7.5	Certhiidae	Window strike	Not recorded	Unknown	Unknown	North East PA	Died	Not recorded	NA	110
Pennsylvania Game Commission (Annual Report)	Responsive Doc 13	18-16	AMWO	2018-05-02	Spring	2018	Organization	144391	197.5	Scolopacidae	Window strike	Not recorded	Unknown	Unknown	Erie PA	Released	2018-05-10	8	111
Pennsylvania Game Commission (Annual Report)	Responsive Doc 14	17-73	YBSA	2016-07-01	Summer	2016	Organization	144391	49	Picidae	Window strike	Not recorded	Unknown	Unknown	Wattsburg PA	Released	2016-08-10	40	112
Pennsylvania Game Commission (Annual Report)	Responsive Doc 14	17-46	SOSP	2016-08-13	Fall	2016	Organization	144391	32.5	Passerellidae	Window strike	Not recorded	Adult	Unknown	Erie PA	Died	2016-08-13	0	113
Pennsylvania Game Commission (Annual Report)	Responsive Doc 14	17-25	NOCA	2016-09-02	Fall	2016	Organization	144391	45	Cardinalidae	Window strike	Concussion, unable tofly, left wing injury	Adult	Unknown	Erie PA	Died	2016-09-06	4	114			T		T																		T
Pennsylvania Game Commission (Annual Report)	Responsive Doc 14	17-28	HOFI	2016-09-14	Fall	2016	Organization	144391	21.5	Fringillidae	Window strike	Head injury, cannot fly	Adult	Unknown	North East PA	Released	2016-10-12	28	115											T												T
Pennsylvania Game Commission (Annual Report)	Responsive Doc 14	17-59	NOCA	2016-09-16	Fall	2016	Organization	144391	45	Cardinalidae	Window strike	Head injury	Adult	Unknown	Erie PA	Dead on Arrival	2016-09-16	0	116											T
Pennsylvania Game Commission (Annual Report)	Responsive Doc 14	17-27	NOCA	2016-09-18	Fall	2016	Organization	144391	45	Cardinalidae	Window strike	Head injury, unable to stand straight	Adult	Unknown	Erie PA	Died	2016-09-20	2	117											T											T
Pennsylvania Game Commission (Annual Report)	Responsive Doc 14	17-17	DEJU	2016-11-13	Fall	2016	Organization	144391	24	Passerellidae	Window strike	Concussion, unable to fly	Adult	Unknown	Erie PA	Released	2016-12-26	43	118			T																				T
Pennsylvania Game Commission (Annual Report)	Responsive Doc 14	17-9	NOCA	2016-12-23	Winter	2016	Organization	144391	45	Cardinalidae	Window strike	Concussion, unable to fly or straighten out neck upon arrival	Adult	Unknown	Edinboro PA	Released	2017-01-21	29	119			T			T																	T
Pennsylvania Game Commission (Annual Report)	Responsive Doc 14	17-5	AMRO	2017-03-11	Spring	2017	Organization	144391	81	Turdidae	Window strike	Head trauma	Adult	Unknown	Erie PA	Released	2017-05-14	64	120											T
Pennsylvania Game Commission (Annual Report)	Responsive Doc 14	17-8	RBWO	2017-04-11	Spring	2017	Organization	144391	73.5	Picidae	Window strike	Head trauma	Adult	Unknown	Erie PA	Released	2017-04-14	3	121											T
Pennsylvania Game Commission (Annual Report)	Responsive Doc 14	17-128	SOSP	2017-06-29	Summer	2017	Organization	144391	32.5	Passerellidae	Window strike	Not recorded	Adult	Unknown	Erie PA	Released	2017-07-10	11	122
Pennsylvania Game Commission (Annual Report)	Responsive Doc 15	N/A	CHSP	2016-04-29	Spring	2016	Organization	144391	13.5	Passerellidae	Possible window strike	Concussion, "none"(?) flying	Adult	Male	[REDACTED]	Released	2016-05-10	11	123			T																				T
Pennsylvania Game Commission (Annual Report)	Responsive Doc 15	N/A	HOSP	2016-05-07	Spring	2016	Organization	144391	28.5	Passeridae	Window strike	Wing injury	Adult	Female	[REDACTED]	Euthanized	2016-05-07	0	124					T
Pennsylvania Game Commission (Annual Report)	Responsive Doc 15	N/A	RBGR	2016-05-10	Spring	2016	Organization	144391	44	Cardinalidae	Window strike	Wing fracture	Adult	Male	[REDACTED]	Released	2016-06-03	24	125					T
Pennsylvania Game Commission (Annual Report)	Responsive Doc 15	N/A	AMGO	2016-05-11	Spring	2016	Organization	144391	15.5	Fringillidae	Possible window strike	Head trauma, concussion	Adult	Female	[REDACTED]	Died	2016-05-11	0	126			T								T
Pennsylvania Game Commission (Annual Report)	Responsive Doc 15	N/A	CONI	2016-05-11	Spring	2016	Organization	144391	81.5	Caprimulgidae	Possible building strike	Concussion, non-flying	Juvenile	Unknown	[REDACTED]	Released	2016-05-19	8	127			T																				T
Pennsylvania Game Commission (Annual Report)	Responsive Doc 15	N/A	NOCA	2016-05-19	Spring	2016	Organization	144391	45	Cardinalidae	Possible window strike	Head trauma	Adult	Unknown	[REDACTED]	Died	2016-05-19	0	128											T
Pennsylvania Game Commission (Annual Report)	Responsive Doc 15	N/A	Nuthatch sp	2016-06-27	Summer	2016	Organization	144391	15	Sittidae	Window strike	Concussion and non-flying	Adult	Unknown	[REDACTED]	Released	2016-07-05	8	129			T																				T
Pennsylvania Game Commission (Annual Report)	Responsive Doc 16	20-17	AMGO	2020-12-01	Winter	2016	Organization	144391	15.5	Fringillidae	Possible window strike	Concussion	Unknown	Unknown	North East PA	Died	2020-12-03	2	130			T
Pennsylvania Game Commission (Annual Report)	Responsive Doc 18	15-241	COGR	2015-08-01	Fall	2015	Organization	144391	108	Icteridae	Window strike	Potential spine injury, potential paralysis	Juvenile	Unknown	Erie PA	Died	2015-08-02	1	131						T																			T
Pennsylvania Game Commission (Annual Report)	Responsive Doc 18	15-267	COHA	2015-08-24	Fall	2015	Organization	144391	410	Accipitridae	Window strike	head injury, right leg injury	Juvenile	Unknown	Conneault Lake PA	Died	2015-08-24	0	132							T				T
Pennsylvania Game Commission (Annual Report)	Responsive Doc 18	15-338	SOSP	2015-08-08	Fall	2015	Organization	144391	32.5	Passerellidae	Window strike	Not recorded	Adult	Unknown	Millcreek PA	Released	2015-08-16	8	133
Pennsylvania Game Commission (Annual Report)	Responsive Doc 18	15-346	SOSP	2015-08-16	Fall	2015	Organization	144391	32.5	Passerellidae	Window strike	Concussion	Juvenile	Unknown	Edinboro PA	Released	2015-09-13	28	134			T
Pennsylvania Game Commission (Annual Report)	Responsive Doc 18	15-353	SOSP	2015-08-29	Fall	2015	Organization	144391	32.5	Passerellidae	Window strike	Concussion	Juvenile	Unknown	Erie PA	Released	2015-09-13	15	135			T
Pennsylvania Game Commission (Annual Report)	Responsive Doc 18	15-367	NOCA	2015-11-08	Fall	2015	Organization	144391	45	Cardinalidae	Window strike	Head injury, concussion	Juvenile	Unknown	North East PA	Died	2015-11-11	3	136			T								T
Pennsylvania Game Commission (Annual Report)	Responsive Doc 18	15-375	DEJU	2015-11-22	Fall	2015	Organization	144391	24	Passerellidae	Window strike	Concussion	Unknown	Unknown	Meadville PA	Died	2015-11-23	1	137			T
Pennsylvania Game Commission (Annual Report)	Responsive Doc 18	16-1	NOCA	2016-01-11	Winter	2016	Organization	144391	45	Cardinalidae	Window strike	Concussion, unable to fly	Unknown	Unknown	Erie PA	Released	2016-02-20	40	138			T																				T
Pennsylvania Game Commission (Annual Report)	Responsive Doc 18	16-9	EUST	2016-01-22	Winter	2016	Organization	144391	78	Sturnidae	Window strike	Concussion, unable to fly	Unknown	Unknown	North East PA	Died	2016-01-23	1	139			T																				T
Pennsylvania Game Commission (Annual Report)	Responsive Doc 18	16-10	TRSP	2016-02-02	Winter	2016	Organization	144391	20.5	Passerellidae	Window strike	Wing injury, unable to fly	Unknown	Unknown	North East PA	Released	2016-02-13	11	140					T																		T
Pennsylvania Game Commission (Annual Report)	Responsive Doc 18	16-12	NOCA	2016-02-18	Winter	2016	Organization	144391	45	Cardinalidae	Window strike	Injured wing, bruised and swollen	Unknown	Unknown	Erie PA	Released	2016-03-18	29	141													Wing
Pennsylvania Game Commission (Annual Report)	Responsive Doc 18	16-144	PIWO	2016-06-07	Summer	2016	Organization	144391	300	Picidae	Window strike	Concussion	Unknown	Unknown	Sandy Lake PA	Released	2016-06-15	8	142			T
Pennsylvania Game Commission (Annual Report)	Responsive Doc 18	16-173	WOTH	2016-06-19	Summer	2016	Organization	144391	45	Turdidae	Window strike	Concussion and fractured spine	Unknown	Unknown	Meadville PA	Euthanized	2016-06-19	0	143			T			T
Pennsylvania Game Commission (Annual Report)	Responsive Doc 18	16-271	AMKE	2016-08-07	Fall	2016	Organization	144391	122.5	Falconidae	Hit house	Fractured right metacarpal	Adult	Male	Erie PA	Released	2016-10-14	68	144					T
Pennsylvania Game Commission (Annual Report)	Responsive Doc 18	16-364	COHA	2016-10-27	Fall	2016	Organization	144391	410	Accipitridae	Hit window	Right wing fracture, concussion	Adult	Unknown	Erie PA	Died	2016-10-29	2	145			T		T
Pennsylvania Game Commission (Annual Report)	Responsive Doc 18	16-401	NOGO	2016-12-16	Winter	2016	Organization	144391	997.5	Accipitridae	Window strike	Concussion	Hatch Year	Male	Waterford PA	Released	2017-02-19	65	146			T
Pennsylvania Game Commission (Annual Report)	Responsive Doc 18	17-4	EASO	2017-01-11	Winter	2017	Organization	144391	182.5	Strigidae	Struck window	Concussion	Adult	Female	Albion PA	Released	2017-02-12	32	147			T
Pennsylvania Game Commission (Annual Report)	Responsive Doc 18	17-19	COHA	2017-02-07	Winter	2017	Organization	144391	410	Accipitridae	Window Strike	Concussion	Adult-1yr	Male	Erie PA	Released	2017-02-28	21	148			T
Pennsylvania Game Commission (Annual Report)	Responsive Doc 18	17-20	COHA	2017-02-10	Winter	2017	Organization	144391	410	Accipitridae	Window strike, dog attack	Concussion, internal trauma	Adult	Male	Wattsburg PA	Died	2017-02-10	0	149			T														T
Pennsylvania Game Commission (Annual Report)	Responsive Doc 18	17-21	SOSP	2017-02-10	Winter	2017	Organization	144391	32.5	Passerellidae	Window strike	Concussion	Adult	Unknown	Erie PA	Euthanized	2017-02-10	0	150			T
Pennsylvania Game Commission (Annual Report)	Responsive Doc 18	17-35	TUTI	2017-03-12	Spring	2017	Organization	144391	22	Paridae	Window strike	Right wing fracture	Adult	Unknown	Meadville PA	Released	2017-04-12	31	151					T
Pennsylvania Game Commission (Annual Report)	Responsive Doc 18	17-38	CEDW	2017-04-03	Spring	2017	Organization	144391	32	Bombycillidae	Window strike	Fractured right wing	Adult	Unknown	Scandia PA	Released	2017-05-13	40	152					T
Pennsylvania Game Commission (Annual Report)	Responsive Doc 18	17-54	YSFL	2017-04-11	Spring	2017	Organization	144391	135	Picidae	Window strike	mild concussion	Adult	Unknown	Saegertown PA	Released	2017-04-11	0	153			T
Pennsylvania Game Commission (Annual Report)	Responsive Doc 18	17-50	AMRO	2017-04-12	Spring	2017	Organization	144391	81	Turdidae	Window strike	Concussion	Adult	Unknown	Sharpsville PA	Died	4/7/2017-IMPOSSIBLE	NA	154			T
Pennsylvania Game Commission (Annual Report)	Responsive Doc 18	17-93	CHSP	2017-05-09	Spring	2017	Organization	144391	13.5	Passerellidae	Window strike	Concussion	Adult	Unknown	Waterford PA	Dead on Arrival	2017-05-09	0	155			T
Pennsylvania Game Commission (Annual Report)	Responsive Doc 18	17-91	RBWO	2017-05-17	Spring	2017	Organization	144391	73.5	Picidae	WIndow strike	Concussion	Adult	Unknown	Girard PA	Dead on Arrival	2017-05-17	0	156			T
Pennsylvania Game Commission (Annual Report)	Responsive Doc 18	17-253	YSFL	2017-06-27	Summer	2017	Organization	144391	135	Picidae	Window strike	Concussion	Adult	Unknown	Waterford PA	Died	2017-06-28	1	157			T
Pennsylvania Game Commission (Annual Report)	Responsive Doc 25	1717	RTHA	2017-02-17	Winter	2017	Organization	118986	1087	Accipitridae	Building Impact	Not recorded	Immature	Male	Albany Township PA	Released	Not recorded	NA	158
Pennsylvania Game Commission (Annual Report)	Responsive Doc 25	1640	SSHA	2015-08-14	Fall	2015	Organization	118986	152.5	Accipitridae	Building Impact	Not recorded	Juvenile	Male	Albany Township PA	Euthanized	Not recorded	NA	159
Pennsylvania Game Commission (Annual Report)	Responsive Doc 25	1643	COHA	2015-08-23	Fall	2015	Organization	118986	410	Accipitridae	Building Impact	Not recorded	Juvenile	Male	Albany Township PA	Euthanized	Not recorded	NA	160
Pennsylvania Game Commission (Annual Report)	Responsive Doc 25	1770	COHA	2018-03-13	Spring	2018	Organization	118986	410	Accipitridae	Impact Building	Trauma	Adult	Male	Albany Township PA	Released	Not recorded	NA	161
Pennsylvania Game Commission (Annual Report)	Responsive Doc 31	8780	COHA	2020-08-27	Fall	2020	Organization	118986	410	Accipitridae	Window hit	Broken pelvic limb paralysis	HY	Male	Near Adam County PA (unintelligible)	Euthanized	2020-08-27	0	162														T											T
Pennsylvania Game Commission (Annual Report)	Responsive Doc 31	7920	COHA	2020-08-11	Fall	2020	Individual	0	410	Accipitridae	Window hit	Dysfunctional legs due to brain trauma	HY	Male	Huntingdon County, PA	Died	2020-08-15	4	163											T										T
Pennsylvania Game Commission (Annual Report)	Responsive Doc 31	9380	COHA	2020-09-04	Fall	2020	Individual	0	410	Accipitridae	Window hit	Minor concussion	HY	Male	Lancaster PA	Released	2020-09-07	3	164			T
Pennsylvania Game Commission (Annual Report)	Responsive Doc 31	10520	COHA	2020-11-12	Fall	2020	Individual	0	410	Accipitridae	Windob/bulding hit	Concussion, wing trauma	HY	Male	Cumberland County PA	Released	2020-11-30	18	165			T		T
Pennsylvania Game Commission (Annual Report)	Responsive Doc 31	8920	RTHA	2020-08-27	Fall	2020	Individual	0	1087	Accipitridae	Windot hit	Wing trauma	HY	Male	Cumberland County PA	Released	2020-09-02	6	166					T
Pennsylvania Game Commission (Annual Report)	Responsive Doc 32	N/A	AMRO	2014-08-24	Fall	2014	Organization	117468	81	Turdidae	Hit house window	Neurologic	Unknown	Unknown	Irwin PA	Died	2014-08-26	2	167																			T
Pennsylvania Game Commission (Annual Report)	Responsive Doc 32	N/A	Dove sp	2015-10-10	Fall	2015	Organization	117468	NA	Columbidae	Hit window	Can't fly	Unknown	Unknown	Jeannette PA	Released	2014-10-26	16	168																							T
Pennsylvania Game Commission (Annual Report)	Responsive Doc 32	N/A	PUFI	2016-01-14	Winter	2016	Organization	117468	25	Fringillidae	Hit window	head trauma	Adult	Unknown	Jeannette PA	Released	2016-02-27	44	169											T
Pennsylvania Game Commission (Annual Report)	Responsive Doc 32	N/A	PIWO	2016-04-28	Spring	2016	Organization	117468	300	Picidae	Flew into window	head trauma	Adult	Unknown	Rector PA	Released	2016-04-29	1	170											T
Pennsylvania Game Commission (Annual Report)	Responsive Doc 32	N/A	MODO	2016-05-29	Spring	2016	Organization	117468	133	Columbidae	Flew into window	head trauma	Unknown	Unknown	North Huntingdon PA	Released	2016-06-08	10	171											T
Pennsylvania Game Commission (Annual Report)	Responsive Doc 32	N/A	HAWO	2016-06-18	Spring	2016	Organization	117468	67.5	Picidae	Flew into window	head trauma	Adult	Unknown	Hidden Valley Resort PA	Released	2016-06-23	5	172											T
Pennsylvania Game Commission (Annual Report)	Responsive Doc 33	N/A	INBU	2019-01-23	Winter	2019	Organization	117468	15	Cardinalidae	Hit window	Not recorded	Adult	Male	Ligonier PA	Died	2019-07-24	1	173
Pennsylvania Game Commission (Annual Report)	Responsive Doc 33	N/A	COHA	2019-07-26	Summer	2019	Organization	117468	410	Accipitridae	Window strike	Not recorded	Adult	Unknown	North Huntingdon PA	Died	2019-07-26	0	174
Pennsylvania Game Commission (Annual Report)	Responsive Doc 33	N/A	NOCA	2019-08-04	Fall	2019	Organization	117468	45	Cardinalidae	Hit window	Not recorded	Juvenile	Unknown	Latrobe PA	Died	2019-08-05	1	175
Pennsylvania Game Commission (Annual Report)	Responsive Doc 33	N/A	NOCA	2019-09-13	Fall	2019	Organization	117468	45	Cardinalidae	Window strike	Not recorded	Adult	Female	Jeannette PA	Died	2019-09-13	0	176
Pennsylvania Game Commission (Annual Report)	Responsive Doc 33	N/A	COHA	2020-01-17	Winter	2020	Organization	117468	410	Accipitridae	Window strike	Not recorded	Adult	Unknown	New Alexandria PA	Released	2020-01-20	3	177
Pennsylvania Game Commission (Annual Report)	Responsive Doc 33	N/A	DEJU	2020-04-05	Spring	2020	Organization	117468	24	Passerellidae	Window strike	Not recorded	Adult	Unknown	New Stanton PA	Euthanized	2020-04-05	0	178
Pennsylvania Game Commission (Annual Report)	Responsive Doc 33	N/A	YSFL	2020-04-15	Spring	2020	Organization	117468	135	Picidae	hit window	Spinal [injury]	Adult	Female	Greensburg PA	Died	2020-04-16	1	179						T
Pennsylvania Game Commission (Annual Report)	Responsive Doc 33	N/A	CHSP	2020-06-24	Summer	2020	Organization	117468	13.5	Passerellidae	window strike	Not recorded	Adult	Unknown	Latrobe PA	Died	2020-06-26	2	180
Pennsylvania Game Commission (Annual Report)	Responsive Doc 33	N/A	NOCA	2020-08-28	Fall	2020	Organization	117468	45	Cardinalidae	Window strike	Head trauma	Unknown	Female	Elzabeth PA	Euthanized	2020-08-29	1	181											T
Pennsylvania Game Commission (Annual Report)	Responsive Doc 33	N/A	HAWO	2020-09-06	Fall	2020	Organization	117468	67.5	Picidae	Window strike	Not recorded	Adult	Unknown	Ligonier PA	Died	2020-09-07	1	182
Pennsylvania Game Commission (Annual Report)	Responsive Doc 33	N/A	MERL	2020-12-08	Winter	2020	Organization	117468	200	Falconidae	Window strike	Not recorded	Adult	Unknown	Greensburg PA	Released	2020-12-28	20	183
Pennsylvania Game Commission (Annual Report)	Responsive Doc 33	N/A	BCCH	2020-12-11	Winter	2020	Organization	117468	11.5	Paridae	Window strike	Not recorded	Adult	Unknown	Laughlintown PA	Died	2020-12-11	0	184
Pennsylvania Game Commission (Annual Report)	Responsive Doc 33	N/A	RBWO	2020-12-15	Winter	2020	Organization	117468	73.5	Picidae	Window strike	Not recorded	Adult	Male	Confluence PA	Died	2020-12-26	11	185
Pennsylvania Game Commission (Annual Report)	Responsive Doc 34	N/A	HAWO	2018-08-24	Fall	2018	Organization	117468	67.5	Picidae	Hit window	head trauma?	Adult	Unknown	Addison PA	Died	2018-08-25	1	186											T
Pennsylvania Game Commission (Annual Report)	Responsive Doc 34	N/A	REVI	2018-09-17	Fall	2018	Organization	117468	19	Vireonidae	Hit window	Not recorded	Adult	Unknown	Derry PA	Released	2018-09-19	2	187
Pennsylvania Game Commission (Annual Report)	Responsive Doc 34	N/A	YBCU	2018-09-26	Fall	2018	Organization	117468	60	Cuculidae	Window strike	head trauma/spinal	Adult	Unknown	Greensburg PA	Died	2018-09-30	4	188						T					T
Pennsylvania Game Commission (Annual Report)	Responsive Doc 34	N/A	YSFL	2018-11-06	Fall	2018	Organization	117468	135	Picidae	Hit into window	Not recorded	Unknown	Unknown	Johnstown PA	Euthanized	2018-12-12	36	189
Pennsylvania Game Commission (Annual Report)	Responsive Doc 34	N/A	WBNU	2019-02-07	Winter	2019	Organization	117468	24	Sittidae	Window strike	Not recorded	Adult	Unknown	Greensburg PA	Released	2019-02-21	14	190
Pennsylvania Game Commission (Annual Report)	Responsive Doc 34	N/A	HAWO	2019-03-15	Spring	2019	Organization	117468	67.5	Picidae	Hit window	Head trauma	Adult	Male	Paint Township PA	Died	2019-03-16	1	191											T
Pennsylvania Game Commission (Annual Report)	Responsive Doc 35	118-19	BDOW	2019-04-04	Spring	2019	Organization	140688	760	Strigidae	Window	Head Trauma	Adult	Unknown	State College PA	Released	2019-04-27	23	192											T
Pennsylvania Game Commission (Annual Report)	Responsive Doc 35	339-18	BLJA	2018-05-24	Spring	2018	Organization	140688	85	Corvidae	Window	Broken leg and wing	Adult	Unknown	Altoona PA	Euthanized	2018-07-31	68	193					T		T
Pennsylvania Game Commission (Annual Report)	Responsive Doc 35	244-19	BAOR	2019-05-04	Spring	2019	Organization	140688	35	Icteridae	Window	Trauma	Adult	Male	Warrior's Mark PA	Died	2019-05-04	0	194
Pennsylvania Game Commission (Annual Report)	Responsive Doc 35	1026-18	CEDW	2018-10-18	Fall	2018	Organization	140688	32	Bombycillidae	Window	Trauma	Adult	Unknown	University Park PA	Died	2018-10-18	0	195
Pennsylvania Game Commission (Annual Report)	Responsive Doc 35	1077-18	COHA	2018-12-07	Winter	2018	Organization	140688	410	Accipitridae	Window	Trauma	Juvenile	Female	Upper Allen Twp. PA	Released	2018-12-17	10	196
Pennsylvania Game Commission (Annual Report)	Responsive Doc 35	19-19	COHA	2019-01-22	Winter	2019	Organization	140688	410	Accipitridae	Flew into window	Trauma/sick	Juvenile	Unknown	Altoona PA	Released	2019-03-30	67	197																										T
Pennsylvania Game Commission (Annual Report)	Responsive Doc 35	31-19	DOWO	2019-01-31	Winter	2019	Organization	140688	24.5	Picidae	Window	Trauma	Adult	Unknown	Williamsport, PA	Died	2019-03-06	34	198
Pennsylvania Game Commission (Annual Report)	Responsive Doc 35	664-18	Grackle sp	2018-07-16	Summer	2018	Organization	140688	NA	Icteridae	Window	Trauma	Juvenile	Unknown	Greenleaf Manor PA	Died	2018-07-17	1	199
Pennsylvania Game Commission (Annual Report)	Responsive Doc 35	794-18	Hummingbird sp.	2018-08-07	Fall	2018	Organization	140688	4	Trochilidae	Window?	Hurt wing	Juvenile	Unknown	Frenchville PA	Euthanized	2018-08-18	11	200					T
Pennsylvania Game Commission (Annual Report)	Responsive Doc 35	290-19	Hummingbird sp.	2019-05-11	Spring	2019	Organization	140688	4	Trochilidae	Window	Can't Fly	Adult	Male	Cross Fork, Va PA	Died	2019-05-12	1	201																							T
Pennsylvania Game Commission (Annual Report)	Responsive Doc 35	96-19	MODO	2019-03-16	Spring	2019	Organization	140688	133	Columbidae	Hit Window	Head trauma	Adult	Unknown	Clearfield PA	Died	2019-04-14	29	202											T
Pennsylvania Game Commission (Annual Report)	Responsive Doc 35	993-18	MODO	2018-10-03	Fall	2018	Organization	140688	133	Columbidae	Window	Trauma	Adult	Unknown	State College PA	Released	2019-03-10	158	203
Pennsylvania Game Commission (Annual Report)	Responsive Doc 35	1022-18	Nuthatch sp	2018-10-16	Fall	2018	Organization	140688	15	Sittidae	Window	Grounded	Adult	Unknown	Harrisburg PA	Released	2018-10-16	0	204																							T
Pennsylvania Game Commission (Annual Report)	Responsive Doc 35	N/A	PISI	2018-09-07	Fall	2018	Organization	140688	15	Fringillidae	Window	Trauma	Adult	Unknown	State College PA	Released	2018-09-07	0	205
Pennsylvania Game Commission (Annual Report)	Responsive Doc 35	131-18	VIRA	2018-04-13	Spring	2018	Organization	140688	80	Rallidae	Window collision?	Trauma	Adult	Unknown	Lamar PA	Died	2018-08-07	116	206
Pennsylvania Game Commission (Annual Report)	Responsive Doc 35	N/A	Warbler sp	2018-10-12	Fall	2018	Organization	140688	NA	Parulidae	Window	Trauma	Adult	Unknown	State College PA	Dead on Arrival	2018-10-12	0	207
Pennsylvania Game Commission (Annual Report)	Responsive Doc 36	701-17	BARS	2017-08-23	Fall	2017	Organization	140688	18.5	Hirundinidae	Window	Head trauma	Adult	Unknown	University Park PA	Euthanized	2017-08-24	1	208											T
Pennsylvania Game Commission (Annual Report)	Responsive Doc 36	17072	NOCA	2017-07-05	Summer	2017	Organization	140688	45	Cardinalidae	Hit window	Broken wing	Adult	Male	Somerset PA	Died	2017-07-05	0	209					T
Pennsylvania Game Commission (Annual Report)	Responsive Doc 36	716-17	NOCA	2017-08-27	Fall	2017	Organization	140688	45	Cardinalidae	Flew into window	trauma	Fledgeling	Unknown	Huntingdon, PA	Died	2017-08-27	0	210
Pennsylvania Game Commission (Annual Report)	Responsive Doc 36	877-17	CEDW	2017-12-14	Winter	2017	Organization	140688	32	Bombycillidae	Window	Trauma	Adult	Unknown	Pleasant Gap PA	Released	2018-04-12	119	211
Pennsylvania Game Commission (Annual Report)	Responsive Doc 36	765-17	COHA	2017-09-07	Fall	2017	Organization	140688	410	Accipitridae	Window	Trauma	Juvenile	Unknown	Hollidaysburg PA	Released	2017-10-15	38	212
Pennsylvania Game Commission (Annual Report)	Responsive Doc 36	016-18	COHA	2018-01-15	Winter	2018	Organization	140688	410	Accipitridae	Hit window	head trauma	Juvenile	Female	State College PA	Released	2018-01-19	4	213											T
Pennsylvania Game Commission (Annual Report)	Responsive Doc 36	246-18	YSFL	2018-05-10	Spring	2018	Organization	140688	135	Picidae	Window	Trauma	Adult	Female	Bellwood PA	Died	2018-05-24	14	214
Pennsylvania Game Commission (Annual Report)	Responsive Doc 36	18044	YSLF	2018-06-28	Summer	2018	Organization	140688	135	Picidae	hit window	Stunned	Adult	Male	Fairhope PA	Released	2018-06-28	0	215	T
Pennsylvania Game Commission (Annual Report)	Responsive Doc 36	515-18	AMGO	2018-06-14	Summer	2018	Organization	140688	15.5	Fringillidae	window	trauma	Adult	Unknown	State College PA	Died	2018-06-15	1	216
Pennsylvania Game Commission (Annual Report)	Responsive Doc 36	535-17	Hummingbird sp.	2017-07-15	Summer	2017	Organization	140688	4	Trochilidae	Flew into window	broken wing	Unknown	Unknown	State College PA	Euthanized	2017-08-24	40	217					T
Pennsylvania Game Commission (Annual Report)	Responsive Doc 36	260-18	Hummingbird sp.	2018-05-12	Spring	2018	Organization	140688	4	Trochilidae	Flew into window	trauma	Adult	Unknown	Frenchville PA	Died	2018-05-16	4	218
Pennsylvania Game Commission (Annual Report)	Responsive Doc 36	670-17	OVEN	2017-08-16	Fall	2017	Organization	140688	22	Parulidae	hit window?	Unable to fly	Adult	Unknown	Port Matilda PA	Released	2017-09-02	17	219																							T
Pennsylvania Game Commission (Annual Report)	Responsive Doc 36	673-17	AMRO	2017-08-16	Fall	2017	Organization	140688	81	Turdidae	flew into window	Trauma	Fledgeling	Unknown	Boalsburg PA	Released	2017-09-07	22	220
Pennsylvania Game Commission (Annual Report)	Responsive Doc 36	17121	AMRO	2017-09-17	Fall	2017	Organization	140688	81	Turdidae	Hit widnow	Injured	Adult	Male	Somerset PA	Died	2017-09-17	0	221
Pennsylvania Game Commission (Annual Report)	Responsive Doc 36	N/A	AMRO	2017-10-11	Fall	2017	Organization	140688	81	Turdidae	window	Trauma	Adult	Unknown	Bellefonte PA	Died	2017-10-12	1	222
Pennsylvania Game Commission (Annual Report)	Responsive Doc 37	16095	BLJA	2016-10-16	Fall	2016	Organization	140688	85	Corvidae	Hit window	Can not fly	Adult	Male	Rockwood PA	Died	2016-10-19	3	223																							T
Pennsylvania Game Commission (Annual Report)	Responsive Doc 37	87216	EABL	2016-09-18	Fall	2016	Organization	140688	30	Turdidae	Hit window	Unable to fly	Juvenile	Unknown	State College PA	Released	2016-09-28	10	224																							T
Pennsylvania Game Commission (Annual Report)	Responsive Doc 37	79-516	COHA	2016-08-19	Fall	2016	Organization	140688	410	Accipitridae	Flew into window	compound fracture	Adult	Male	Altoona PA	Euthanized	2016-08-19	0	225					T
Pennsylvania Game Commission (Annual Report)	Responsive Doc 37	976-16	COHA	2016-12-03	Winter	2016	Organization	140688	410	Accipitridae	Flew into window	trauma	Juvenile	Unknown	Philipsburg PA	Died	2016-12-05	2	226
Pennsylvania Game Commission (Annual Report)	Responsive Doc 37	980-16	COHA	2016-12-09	Winter	2016	Organization	140688	410	Accipitridae	Flew into window	trauma	Juvenile	Female	Johnstown PA	Died	2016-12-27	18	227
Pennsylvania Game Commission (Annual Report)	Responsive Doc 37	009-17	COHA	2017-01-10	Winter	2017	Organization	140688	410	Accipitridae	Flew into window	trauma	Juvenile	Unknown	Bedford PA	Released	2017-01-26	16	228
Pennsylvania Game Commission (Annual Report)	Responsive Doc 37	023-17	COHA	2017-01-25	Winter	2017	Organization	140688	410	Accipitridae	Flew into window	trauma	Juvenile	Unknown	Clearfield PA	Euthanized	2017-01-25	0	229
Pennsylvania Game Commission (Annual Report)	Responsive Doc 37	730-16	HOSP	2016-08-04	Fall	2016	Organization	140688	28.5	Passeridae	Hit window	Unable to fly	Adult	Unknown	University Park PA	Euthanized	2016-08-06	2	230																							T
Pennsylvania Game Commission (Annual Report)	Responsive Doc 37	568-16	YSFL	2016-07-02	Summer	2016	Organization	140688	135	Picidae	Hit window	trauma	Adult	Female	State College PA	Euthanized	2016-07-20	18	231
Pennsylvania Game Commission (Annual Report)	Responsive Doc 37	636-16	YSFL	2016-07-15	Summer	2016	Organization	140688	135	Picidae	Flew into window	trauma	Adult	Unknown	State College PA	Died	2016-07-18	3	232
Pennsylvania Game Commission (Annual Report)	Responsive Doc 37	396-17	HAWO	2017-06-10	Summer	2017	Organization	140688	67.5	Picidae	Hit window	trauma	Adult	Unknown	DuBois PA	Died	2017-06-13	3	233
Pennsylvania Game Commission (Annual Report)	Responsive Doc 37	672-16	HOFI	2016-07-22	Summer	2016	Organization	140688	21.5	Fringillidae	Hit window	unable to fly	Adult	Female	Lock Haven PA	Released	2016-08-07	16	234																							T
Pennsylvania Game Commission (Annual Report)	Responsive Doc 37	369-17	HOFI	2017-06-07	Summer	2017	Organization	140688	21.5	Fringillidae	window	trauma	Adult	Unknown	State College PA	Died	2017-06-09	2	235
Pennsylvania Game Commission (Annual Report)	Responsive Doc 37	930-16	MODO	2016-10-12	Fall	2016	Organization	140688	133	Columbidae	hit window	trauma	Immature	Unknown	Tyrone PA	Released	2016-10-24	12	236
Pennsylvania Game Commission (Annual Report)	Responsive Doc 37	706-16	OVEN	2016-08-01	Fall	2016	Organization	140688	22	Parulidae	flew into window	head trauma	Adult	Unknown	Bellefonte PA	Released	2016-08-07	6	237											T
Pennsylvania Game Commission (Annual Report)	Responsive Doc 37	922-16	ROPI	2016-10-08	Fall	2016	Organization	140688	322.5	Columbidae	flew into building	trauma	Adult	Unknown	State College PA	Died	2016-10-08	0	238
Pennsylvania Game Commission (Annual Report)	Responsive Doc 37	649-16	RBWO	2016-07-18	Summer	2016	Organization	140688	73.5	Picidae	flew into window	trauma	Juvenile	Unknown	State College PA	Died	2016-07-19	1	239
Pennsylvania Game Commission (Annual Report)	Responsive Doc 38	184-15	BRTH	2015-05-01	Spring	2015	Organization	140688	75	Mimidae	Flew into window	trauma	Adult	Unknown	State College PA	Died	2015-05-19	18	240
Pennsylvania Game Commission (Annual Report)	Responsive Doc 38	839-15	NOCA	2015-08-16	Fall	2015	Organization	140688	45	Cardinalidae	Hit window	trauma	Immature	Female	State College PA	Died	2015-08-16	0	241
Pennsylvania Game Commission (Annual Report)	Responsive Doc 38	032-16	NOCA	2016-02-13	Winter	2016	Organization	140688	45	Cardinalidae	Hit window	head trauma	Adult	Male	Bellefonte PA	Died	2016-02-14	1	242											T
Pennsylvania Game Commission (Annual Report)	Responsive Doc 38	759-15	GRCA	2015-07-30	Summer	2015	Organization	140688	39.9	Mimidae	Flew into window	off-balance	Adult	Unknown	Rock Springs PA	Released	2015-08-05	6	243																						T
Pennsylvania Game Commission (Annual Report)	Responsive Doc 38	518-16	GRCA	2016-06-22	Summer	2016	Organization	140688	39.9	Mimidae	Flew into door	head trauma	Adult	Unknown	State College PA	Died	2016-06-25	3	244											T
Pennsylvania Game Commission (Annual Report)	Responsive Doc 38	101-16	CEDW	2016-03-31	Spring	2016	Organization	140688	32	Bombycillidae	Flew into window	stunned	Adult	Unknown	State College PA	Released	2016-04-13	13	245	T
Pennsylvania Game Commission (Annual Report)	Responsive Doc 38	040-16	COHA	2016-02-19	Winter	2016	Organization	140688	410	Accipitridae	Flew into window	torn crop	Juvenile	Unknown	Altoona PA	Died	2016-02-25	6	246												Crop
Pennsylvania Game Commission (Annual Report)	Responsive Doc 38	856-15	HOSP	2015-08-19	Fall	2015	Organization	140688	28.5	Passeridae	Flew into wall	trauma	Fledgeling	Unknown	Philipsburg PA	Euthanized	2015-08-21	2	247
Pennsylvania Game Commission (Annual Report)	Responsive Doc 38	671-15	YSFL	2015-07-15	Summer	2015	Organization	140688	135	Picidae	hit window	trauma	Adult	Male	State College PA	Died	2015-07-16	1	248
Pennsylvania Game Commission (Annual Report)	Responsive Doc 38	291-16	Grosbeak sp.	2016-05-14	Spring	2016	Organization	140688	NA	NA	Hit window	burst air sac	Adult	Female	Julian PA	Died	2016-05-15	1	249																								T
Pennsylvania Game Commission (Annual Report)	Responsive Doc 38	1026-15	DEJU	2015-11-17	Fall	2015	Organization	140688	24	Passerellidae	Hit window	Unable to fly	Adult	Unknown	Williamsburg PA	Released	2015-12-10	23	250																							T
Pennsylvania Game Commission (Annual Report)	Responsive Doc 38	854-15	Kingfisher sp.	2015-08-19	Fall	2015	Organization	140688	155	Alcedinidae	Hit window	Trauma	Adult	Female	Bellefonte PA	Euthanized	2015-08-20	1	251
Pennsylvania Game Commission (Annual Report)	Responsive Doc 38	979-15	MODO	2015-10-07	Fall	2015	Organization	140688	133	Columbidae	Hit window	trauma	Adult	Unknown	Clearfield PA	Released	2015-11-05	29	252
Pennsylvania Game Commission (Annual Report)	Responsive Doc 38	224-16	MODO	2016-05-02	Spring	2016	Organization	140688	133	Columbidae	Hit window	Unable to fly	Adult	Unknown	Port Matilda PA	Died	2016-05-02	0	253																							T
Pennsylvania Game Commission (Annual Report)	Responsive Doc 38	052-16	PISI	2016-02-27	Winter	2016	Organization	140688	15	Fringillidae	Window	Wing injury	Adult	Unknown	State College PA	Died	2016-02-29	2	254					T
Pennsylvania Game Commission (Annual Report)	Responsive Doc 38	975-15	AMRO	2015-10-04	Fall	2015	Organization	140688	81	Turdidae	Hit window	trauma	Adult	Unknown	State College PA	Died	2015-10-04	0	255
Pennsylvania Game Commission (Annual Report)	Responsive Doc 38	069-16	RUGR	2016-03-12	Spring	2016	Organization	140688	600	Phasianidae	Flew into window	head trauma	Adult	Unknown	State College PA	Died	2016-03-13	1	256											T
Pennsylvania Game Commission (Annual Report)	Responsive Doc 38	678-15	SCTA	2015-07-16	Summer	2015	Organization	140688	30.5	Cardinalidae	hit window	trauma	Adult	Female	RB Winter State Park PA	Died	2015-07-17	1	257
Pennsylvania Game Commission (Annual Report)	Responsive Doc 38	N/A	SSHA	2016-01-12	Winter	2016	Organization	140688	152.5	Accipitridae	Flew into window	Broken leg and wing	Adult	Unknown	Queen PA	Died	2016-01-12	0	258					T		T
Pennsylvania Game Commission (Annual Report)	Responsive Doc 38	015-16	SSHA	2016-01-24	Winter	2016	Organization	140688	152.5	Accipitridae	Hit window	Stunned	Adult	Unknown	State College PA	Released	2016-01-28	4	259	T
Pennsylvania Game Commission (Annual Report)	Responsive Doc 38	917-15	Warbler sp	2015-09-05	Fall	2015	Organization	140688	NA	Parulidae	Hit window	Broken leg	Adult	Unknown	Hughesville PA	Euthanized	2015-09-06	1	260							T
Pennsylvania Game Commission (Annual Report)	Responsive Doc 38	957-15	Warbler sp	2015-09-25	Fall	2015	Organization	140688	NA	Parulidae	Window	trauma	Adult	Unknown	State College PA	Released	2015-09-25	0	261
Pennsylvania Game Commission (Annual Report)	Responsive Doc 38	016-16	WTSP	2016-01-26	Winter	2016	Organization	140688	27	Passerellidae	hit window	Unable to fly	Adult	Unknown	State College PA	Died	2016-01-27	1	262																							T
Pennsylvania Game Commission (Annual Report)	Responsive Doc 38	071-16	WTSP	2016-03-12	Spring	2016	Organization	140688	27	Passerellidae	hit window	Unable to fly	Adult	Male	Pleasant Gap PA	Released	2016-03-23	11	263																							T
Pennsylvania Game Commission (Annual Report)	Responsive Doc 38	943-15	WOTH	2015-09-16	Fall	2015	Organization	140688	45	Turdidae	Hit window	Unable to stand/fly	Adult	Unknown	State College PA	Died	2015-09-24	8	264																						T	T
Pennsylvania Game Commission (Annual Report)	Responsive Doc 38	N/A	WOTH	2015-10-05	Fall	2015	Organization	140688	45	Turdidae	Hit glass?	Unable to fly	Adult	Unknown	University Park PA	Died	2015-10-06	1	265																							T
Pennsylvania Game Commission (Annual Report)	Responsive Doc 38	167-16	WOTH	2016-04-21	Spring	2016	Organization	140688	45	Turdidae	HIt window	Trauma	Adult	Unknown	State College PA	Died	2016-04-22	1	266
Pennsylvania Game Commission (Annual Report)	Responsive Doc 38	357-16	Woodpecker sp.	2016-05-24	Spring	2016	Organization	140688	NA	Picidae	Hit window	trauma	Unknown	Unknown	DuBois PA	Died	2016-05-24	0	267
Pennsylvania Game Commission (Annual Report)	Responsive Doc 39	N/A	EASO	2016-01-21	Winter	2016	Individual	0	182.5	Strigidae	Hit window	Head injury	Adult	Male	Mt. Lebanon PA	Died	2016-01-22	1	268											T
Pennsylvania Game Commission (Annual Report)	Responsive Doc 39	N/A	AMGO	2015-09-21	Fall	2015	Individual	0	15.5	Fringillidae	Flew into window	None	Adult	Unknown	Pittsburgh PA	Released	2015-09-21	0	269
Pennsylvania Game Commission (Annual Report)	Responsive Doc 40	20-351	HAWO	2020-07-16	Summer	2020	Organization	108619	67.5	Picidae	Flew into window	Not recorded	Unknown	Unknown	Mountville PA	Euthanized	2020-07-16	0	270
Pennsylvania Game Commission (Annual Report)	Responsive Doc 40	20-502	NOCA	2020-08-18	Fall	2020	Organization	108619	45	Cardinalidae	Flew into window	Not recorded	Unknown	Unknown	Hummelstown PA	Euthanized	2020-08-23	5	271
Pennsylvania Game Commission (Annual Report)	Responsive Doc 40	20-593	WOTH	2020-09-12	Fall	2020	Organization	108619	45	Turdidae	Hit window	Not recorded	Unknown	Unknown	York PA	Released	2020-09-12	0	272
Pennsylvania Game Commission (Annual Report)	Responsive Doc 40	20-675	WOTH	2020-10-02	Fall	2020	Organization	108619	45	Turdidae	Bird flew into window, fell to ground, ambushed by cat	Not recorded	Unknown	Unknown	Pequea PA	Died	2020-10-03	1	273
Pennsylvania Game Commission (Annual Report)	Responsive Doc 41	19-718	YSFL	2019-07-07	Summer	2019	Organization	108619	135	Picidae	Flew into window	Broken wing	Unknown	Unknown	Rohrerstown PA	Died	2019-07-09	2	274					T
Pennsylvania Game Commission (Annual Report)	Responsive Doc 41	19-756	DOWO	2019-07-16	Summer	2019	Organization	108619	24.5	Picidae	around 6:30am, flew into my window, hard, I made a shelter for him outside, hoping he would fly away	Not recorded	Unknown	Unknown	Harrisburg PA	Died	2019-07-16	0	275
Pennsylvania Game Commission (Annual Report)	Responsive Doc 41	20-7	AMKE	2020-01-20	Winter	2020	Organization	108619	122.5	Falconidae	Bird flew into my window	Not recorded	Unknown	Unknown	Manheim PA	Released	2020-01-20	0	276
Pennsylvania Game Commission (Annual Report)	Responsive Doc 41	20-4	YBSA	2020-01-18	Winter	2020	Organization	108619	49	Picidae	Flew into window	Not recorded	Adult	Unknown	Lancaster PA	Released	2020-01-19	1	277
Pennsylvania Game Commission (Annual Report)	Responsive Doc 41	20-20	NOCA	2020-01-20	Winter	2020	Organization	108619	45	Cardinalidae	Window collision	Not recorded	Adult	Female	Harrisburg PA	Released	2020-02-12	23	278
Pennsylvania Game Commission (Annual Report)	Responsive Doc 41	20-65	COHA	2020-04-24	Spring	2020	Organization	108619	410	Accipitridae	Flew into glass front of building, lying on sidewalk	Not recorded	Unknown	Unknown	Camp Hill PA	Released	2020-05-25	31	279
Pennsylvania Game Commission (Annual Report)	Responsive Doc 42	27045	RBWO	2020-07-03	Summer	2020	Organization	214054	73.5	Picidae	Crashed into window	head injury	Fledgeling	Unknown	Bern PA	Died	2020-07-05	2	280											T
Pennsylvania Game Commission (Annual Report)	Responsive Doc 42	27047	MODO	2020-07-03	Summer	2020	Organization	214054	133	Columbidae	Crashed into window, picked up by dog	Head injury, deep puncture wound in chest, swelling right wing	Adult	Unknown	Swatara PA	Euthanized	2020-07-03	0	281											T	Chest	Wing
Pennsylvania Game Commission (Annual Report)	Responsive Doc 42	27076	BLJA	2020-07-05	Summer	2020	Organization	214054	85	Corvidae	Flew into window July 3rd	Compound fracture right elbow	Adult	Unknown	Falls PA	Euthanized	2020-07-05	0	282					T
Pennsylvania Game Commission (Annual Report)	Responsive Doc 42	27133	YSFL	2020-07-08	Summer	2020	Organization	214054	135	Picidae	Window strike	head injury	Adult	Unknown	Deer Lake PA	Released	2020-08-01	24	283											T
Pennsylvania Game Commission (Annual Report)	Responsive Doc 42	27229	AMRO	2020-07-13	Summer	2020	Organization	214054	81	Turdidae	Hit a window	head injury	Juvenile	Unknown	Cumru PA	Died	2020-07-17	4	284											T
Pennsylvania Game Commission (Annual Report)	Responsive Doc 42	27310	GRCA	2020-07-17	Summer	2020	Organization	214054	39.9	Mimidae	WIndow strike	head injury	Fledgeling	Unknown	Maidencreek PA	Died	2020-07-18	1	285											T
Pennsylvania Game Commission (Annual Report)	Responsive Doc 42	27317	YSFL	2020-07-17	Summer	2020	Organization	214054	135	Picidae	Window strike	head injury	Juvenile	Unknown	Exeter PA	Died	2020-07-23	6	286											T
Pennsylvania Game Commission (Annual Report)	Responsive Doc 42	27617	COHA	2020-08-07	Fall	2020	Organization	214054	410	Accipitridae	Window strike (also WNV?)	head injury, paralysis of legs	Adult	Unknown	Maxatawny Twp PA	Euthanized	2020-08-10	3	287											T										T				T
Pennsylvania Game Commission (Annual Report)	Responsive Doc 42	27858	MODO	2020-08-23	Fall	2020	Organization	214054	133	Columbidae	Window strike	Head injury	Unknown	Unknown	Selinsgrove PA	Released	2020-09-25	33	288											T
Pennsylvania Game Commission (Annual Report)	Responsive Doc 42	27905	LEBI	2020-08-26	Fall	2020	Organization	214054	70.5	Ardeidae	Window strike	Left leg fracture at joint and femur	Adult	Unknown	Hanover PA	Died	2020-08-27	1	289							T
Pennsylvania Game Commission (Annual Report)	Responsive Doc 42	28268	AMGO	2020-09-26	Fall	2020	Organization	214054	15.5	Fringillidae	Flew into window	Old compound fracture at right wing elbow	Adult	Unknown	Landisville PA	Euthanized	2020-09-27	1	290					T
Pennsylvania Game Commission (Annual Report)	Responsive Doc 42	28270	COHA	2020-09-26	Fall	2020	Organization	214054	410	Accipitridae	Flew into window	head injury	Juvenile	Unknown	Lebanon PA	Released	2020-10-01	5	291											T
Pennsylvania Game Commission (Annual Report)	Responsive Doc 42	28285	YSFL	2020-09-28	Fall	2020	Organization	214054	135	Picidae	Ran into door/wall	Compound fracture on right humorus at shoulder, puncture wound	Adult	Unknown	Washington township PA	Died	2020-09-28	0	292					T							Unspecified
Pennsylvania Game Commission (Annual Report)	Responsive Doc 42	28325	COHA	2020-10-04	Fall	2020	Organization	214054	410	Accipitridae	Window strike	Possible WNV, possible head injury	Adult	Unknown	Pennside Lower Alsace PA	Died	2020-10-05	1	293											T															T
Pennsylvania Game Commission (Annual Report)	Responsive Doc 42	28334	COHA	2020-10-07	Fall	2020	Organization	214054	410	Accipitridae	Window strike	head injury, unable to stand, hippoboscids	Juvenile	Unknown	Cumberland Windsor PA	Died	2020-10-09	2	294											T											T				T
Pennsylvania Game Commission (Annual Report)	Responsive Doc 42	28353	GCKI	2020-10-14	Fall	2020	Organization	214054	6	Regulidae	Possible window strike	head injury, mild swelling left shoulder	Adult	Unknown	Sinking Spring PA	Died	2020-10-14	0	295											T		Shoulder
Pennsylvania Game Commission (Annual Report)	Responsive Doc 42	28378	HAWO	2020-10-22	Fall	2020	Organization	214054	67.5	Picidae	Window strike	Swelling in right shoulder	Adult	Unknown	Robesonia PA	Died	2020-10-27	5	296													Shoulder
Pennsylvania Game Commission (Annual Report)	Responsive Doc 42	28389	YBSA	2020-10-25	Fall	2020	Organization	214054	49	Picidae	Window strike	head injury	Adult	Unknown	Exeter PA	Euthanized	2021-01-03	70	297											T
Pennsylvania Game Commission (Annual Report)	Responsive Doc 42	28394	RTHA	2020-10-29	Fall	2020	Organization	214054	1087	Accipitridae	Window strike	head injury, small fracture at right wrist, hippoboscids	Juvenile	Unknown	Harrisburg PA	Released	2021-03-11	133	298					T						T															T
Pennsylvania Game Commission (Annual Report)	Responsive Doc 42	28413	PISI	2020-11-04	Fall	2020	Organization	214054	15	Fringillidae	Possible window strike	fracture at right ulna/radius	Adult	Unknown	Birdsboro PA	Died	2020-11-10	6	299					T
Pennsylvania Game Commission (Annual Report)	Responsive Doc 42	28495	DEJU	2020-12-09	Winter	2020	Organization	214054	24	Passerellidae	Window strike	right wing loose, slight head injury	Adult	Unknown	Minersville PA	Released	2020-12-11	2	300											T
Pennsylvania Game Commission (Annual Report)	Responsive Doc 42	28520	CHSP	2020-12-26	Winter	2020	Organization	214054	13.5	Passerellidae	Flew into window	Head injury	Adult	Unknown	Longswamp PA	Euthanized	2021-01-15	20	301											T
Pennsylvania Game Commission (Annual Report)	Responsive Doc 42	28531	RBGU	2021-01-01	Winter	2021	Organization	214054	500	Laridae	Flew into window	Compound fracture of right radius/ulna	Adult	Unknown	Old Forge PA	Euthanized	2021-01-01	0	302					T
Pennsylvania Game Commission (Annual Report)	Responsive Doc 42	28533	SSHA	2021-01-01	Winter	2021	Organization	214054	152.5	Accipitridae	Window strike	head injury, some swelling in left wing	Adult	Unknown	Albany Township PA	Dead on Arrival	2021-01-01	0	303											T		Wing
Pennsylvania Game Commission (Annual Report)	Responsive Doc 43	19-149	YSFL	2019-06-02	Summer	2019	Organization	NA	135	Picidae	Suspected window strike	Stunned, hypothermia	Adult	Male	Dover PA	Released	2019-06-03	1	304	T																										T
Pennsylvania Game Commission (Annual Report)	Responsive Doc 43	19-188	DOWO	2019-06-15	Summer	2019	Organization	NA	24.5	Picidae	Window strike	Suspected coracoid fracture	Adult	Female	Mechanicsburg PA	Euthanized	2019-06-20	5	305															T
Pennsylvania Game Commission (Annual Report)	Responsive Doc 43	19-196	NRWS	2019-06-21	Summer	2019	Organization	NA	14	Hirundinidae	Possible window strike	Wing fracture	Adult	Unknown	Mechanicsburg PA	Euthanized	2019-06-22	1	306					T
Pennsylvania Game Commission (Annual Report)	Responsive Doc 43	19-204	GRCA	2019-06-24	Summer	2019	Organization	NA	39.9	Mimidae	Window strike	Spinal injury	Adult	Unknown	Jacobus PA	Euthanized	2019-06-25	1	307						T
Pennsylvania Game Commission (Annual Report)	Responsive Doc 44	7218	COHA	2018-07-13	Summer	2018	Individual	0	410	Accipitridae	House HIt	limb paralysis	Hatch Year	Female	Ephrata PA	Euthanized	2018-07-13	0	308																									T
Pennsylvania Game Commission (Annual Report)	Responsive Doc 44	7618	COHA	2018-07-17	Summer	2018	Individual	0	410	Accipitridae	Building Hit	Head trauma and seizures	Hatch Year	Female	Unknown PA	Euthanized	2018-07-17	0	309											T								T
Pennsylvania Game Commission (Annual Report)	Responsive Doc 46	1420	RTHA	2020-03-26	Spring	2020	Individual	0	1087	Accipitridae	Window hit	Concussion	Adult	Male	McSherrystown PA	Released	2020-04-08	13	310			T
Pennsylvania Game Commission (Annual Report)	Responsive Doc 46	0520	COHA	2020-01-26	Winter	2020	Individual	0	410	Accipitridae	Window hit	Severe brain trauma	Adult	Male	Lancaster PA	Died	2020-01-29	3	311											T
Pennsylvania Game Commission (Annual Report)	Responsive Doc 46	4020	RTHA	2020-05-29	Spring	2020	Individual	0	1087	Accipitridae	Building hit	Unrepairable wing fracture	Adult	Male	Manheim PA	Euthanized	2020-05-29	0	312					T
Pennsylvania Game Commission (Annual Report)	Responsive Doc 46	7420	COHA	2020-08-05	Fall	2020	Individual	0	410	Accipitridae	Window hit	Concussion, limb paralysis	Hatch Year	Male	York County PA	Euthanized	2020-08-07	2	313			T																						T
Pennsylvania Game Commission (Annual Report)	Responsive Doc 47	N/A	YSFL	2017-07-21	Summer	2017	Individual	0	135	Picidae	Possible window strike	Cannot use legs	Adult	Unknown	Danville PA	Released	2017-07-30	9	314																					T
Pennsylvania Game Commission (Annual Report)	Responsive Doc 47	N/A	NOCA	2018-03-22	Spring	2018	Individual	0	45	Cardinalidae	Possible window strike	Cannot fly	Adult	Female	Sunbury PA	Died	2018-03-22	0	315																							T
Pennsylvania Game Commission (Annual Report)	Responsive Doc 50	19-0068569	SSHA	2018-07-23	Summer	2018	Organization	NA	152.5	Accipitridae	Collision with a wall/window	Physical trauma	Juvenile	Unknown	Venago County PA	Released	2018-08-31	39	316
Pennsylvania Game Commission (Annual Report)	Responsive Doc 50	19-0068663	CEDW	2019-06-12	Summer	2019	Organization	NA	32	Bombycillidae	Collision with a wall/window	Physical trauma	Adult	Male	Butler County PA	Released	2019-06-30	18	317
Pennsylvania Game Commission (Annual Report)	Responsive Doc 50	19-0068675	DOWO	2019-06-19	Summer	2019	Organization	NA	24.5	Picidae	Collision with a wall/window	Physical trauma	Adult	Female	Mercer County Pa	Released	2019-08-03	45	318
Pennsylvania Game Commission (Annual Report)	Responsive Doc 50	19-0068795	BLJA	2018-12-20	Winter	2018	Organization	NA	85	Corvidae	Collision with a wall/window	Physical trauma	Adult	Unknown	Butler County PA	Released	2019-03-29	99	319
Pennsylvania Game Commission (Annual Report)	Responsive Doc 51	N/A	CONI	2020-08-28	Fall	2020	Organization	NA	81.5	Caprimulgidae	Collision with a wall/window	Physical trauma	Adult	Unknown	Venago County PA	Released	2020-09-13	16	320
Pennsylvania Game Commission (Annual Report)	Responsive Doc 51	N/A	BLJA	2020-07-04	Summer	2020	Organization	NA	85	Corvidae	Collision with a wall/window	Physical trauma	Adult	Unknown	Lawrence County PA	Died	2020-07-05	1	321
Pennsylvania Game Commission (Annual Report)	Responsive Doc 51	N/A	GCKI	2020-07-06	Summer	2020	Organization	NA	6	Regulidae	Collision with a wall/window	Physical trauma	Adult	Male	Lawrence County PA	Released	2020-07-21	15	322
Pennsylvania Game Commission (Annual Report)	Responsive Doc 54	1516	RTHA	2016-03-01	Spring	2016	Individual	0	1087	Accipitridae	Window hit	Wing trauma, neurological	Adult	Male	Lancaster PA	Released	2016-04-15	45	323					T														T
Pennsylvania Game Commission (Annual Report)	Responsive Doc 54	1106	COHA	2016-02-07	Winter	2016	Individual	0	410	Accipitridae	Window hit	Concussion/brain trauma, eye trauma	Adult	Male	Dillsburg PA	Died	2016-02-15	8	324			T					T			T
Pennsylvania Game Commission (Annual Report)	Responsive Doc 54	10915	COHA	2015-12-26	Winter	2015	Individual	0	410	Accipitridae	Window collision	Dazed	Immature	Male	Red Lion PA	Released	2015-12-27	1	325	T
Pennsylvania Game Commission (Annual Report)	Responsive Doc 54	6516	COHA	2016-08-11	Fall	2016	Individual	0	410	Accipitridae	Building hit	Dazed, minor wing trauma	Immature	Male	Lancaster PA	Released	2016-08-27	16	326	T												Wing
Pennsylvania Game Commission (Annual Report)	Responsive Doc 55	1017	COHA	2017-01-19	Winter	2017	Individual	0	410	Accipitridae	Window/building hit	Concussion	Adult	Male	York PA	Released	2017-02-01	13	327			T
Pennsylvania Game Commission (Annual Report)	Responsive Doc 55	0617	COHA	2017-01-10	Winter	2017	Individual	0	410	Accipitridae	Window hit	Neurological, head trauma, left eye trauma	Adult	Female	Elizabethtown PA	Died	2017-01-16	6	328								T			T								T
Pennsylvania Game Commission (Annual Report)	Responsive Doc 55	0117	SSHA	2017-01-02	Winter	2017	Individual	0	152.5	Accipitridae	Window hit	Wing fracture	Adult	Unknown	Annville PA	Died	2017-01-04	2	329					T
Pennsylvania Game Commission (Annual Report)	Responsive Doc 55	10616	SSHA	2016-11-28	Fall	2016	Individual	0	152.5	Accipitridae	Window hit	Minor wing trauma	Hatch Year	Female	Middletown PA	Released	2016-12-16	18	330													Wing
Pennsylvania Game Commission (Annual Report)	Responsive Doc 55	10216	EASO	2016-11-16	Fall	2016	Individual	0	182.5	Strigidae	Window hit	Dazed, minor wing trauma	Adult	Male	Unknown PA	Released	2016-12-16	30	331	T												Wing
Pennsylvania Game Commission (Annual Report)	Responsive Doc 55	7616	COHA	2016-08-26	Fall	2016	Individual	0	410	Accipitridae	Window hit	Neurological	Hatch Year	Male	Mt. Joy PA	Died	2016-08-30	4	332																			T
Pennsylvania Game Commission (Annual Report)	Responsive Doc 55	11516	COHA	2016-12-26	Winter	2016	Individual	0	410	Accipitridae	Window hit	Paralysis	Hatch Year	Male	Pequea PA	Euthanized	2016-12-31	5	333																									T
Pennsylvania Game Commission (Annual Report)	Responsive Doc 55	7716	RTHA	2016-08-28	Fall	2016	Individual	0	1087	Accipitridae	Window hit	Head trauma, neurological	Hatch Year	Male	Elizabethtown PA	Released	2016-10-08	41	334											T								T
Pennsylvania Game Commission (Annual Report)	Responsive Doc 56	20-222	AMGO	2020-07-08	Summer	2020	Organization	72474	15.5	Fringillidae	Possible window strike	Trauma by cat possibly	Adult	Male	Beaver PA	Died	2020-07-08	0	335																		T
Pennsylvania Game Commission (Annual Report)	Responsive Doc 56	21-2	COHA	2021-01-07	Winter	2021	Organization	72474	410	Accipitridae	Window strike	Trapped in building	Juvenile	Unknown	Butler, Bulter County PA	Released	2021-01-29	22	336
Pennsylvania Game Commission (Annual Report)	Responsive Doc 56	21-5	NOCA	2021-01-23	Winter	2021	Organization	72474	45	Cardinalidae	Window strike	Head trauma	Adult	Male	Saxonburg PA	Died	2021-01-23	0	337											T
Pennsylvania Game Commission (Annual Report)	Responsive Doc 56	21-12	MODO	2021-01-31	Winter	2021	Organization	72474	133	Columbidae	Possible window strike	Unable to fly	Adult	Unknown	Sarver PA	Released	2021-03-13	41	338																							T
Pennsylvania Game Commission (Annual Report)	Responsive Doc 56	21-33	DEJU	2021-03-28	Spring	2021	Organization	72474	24	Passerellidae	Window strike	Spinal trauma, unable to fly	Adult	Female	Renfrew PA	Died	2021-03-29	1	339						T																	T
Pennsylvania Game Commission (Annual Report)	Responsive Doc 56	21-52	NOWA	2021-04-23	Spring	2021	Organization	72474	17	Parulidae	Window strike	Head trauma, unable to fly	Adult	Unknown	Pittsburgh PA	Died	2021-04-24	1	340											T												T
Pennsylvania Game Commission (Annual Report)	Responsive Doc 56	21-147	DOWO	2021-06-07	Summer	2021	Organization	72474	24.5	Picidae	Window strike	Lying on porch	Adult	Unknown	Valencia PA	Released	2021-06-08	1	341	T																					T
Pennsylvania Game Commission (Annual Report)	Responsive Doc 56	21-179	CHSW	2021-06-15	Summer	2021	Organization	72474	23.5	Apodidae	Hit glass door	Wing injury	Adult	Unknown	Murrysville PA	Euthanized	2021-06-25	10	342					T
Pennsylvania Game Commission (Annual Report)	Responsive Doc 56	21-188	RBWO	2021-06-20	Summer	2021	Organization	72474	73.5	Picidae	Flew into window	Not recorded	Juvenile	Male	New Castle PA	Died	2021-06-21	1	343
Pennsylvania Game Commission (Annual Report)	Responsive Doc 62	N/A	AMRO	2016-03-03	Spring	2016	Organization	NA	81	Turdidae	Hit window	None	Adult	Unknown	Lewisburg PA	Released	2016-03-05	2	344
Pennsylvania Game Commission (Annual Report)	Responsive Doc 62	N/A	AMGO	2020-04-29	Spring	2020	Organization	NA	15.5	Fringillidae	Hit window and cat	Trauma	Adult	Male	Huntingdon Centre, PA	Released	2020-05-05	6	345
Pennsylvania Game Commission (Annual Report)	Responsive Doc 64	2099	HOSP	2016-07-07	Summer	2016	Organization	182587	28.5	Passeridae	Hit window	Not recorded	Unknown	Unknown	Unknown PA	Died	2016-07-07	0	346
Pennsylvania Game Commission (Annual Report)	Responsive Doc 64	2131	HOSP	2016-07-08	Summer	2016	Organization	182587	28.5	Passeridae	Flew into window	Not recorded	Unknown	Unknown	Unknown PA	Released	Not explicitly recorded	NA	347
Pennsylvania Game Commission (Annual Report)	Responsive Doc 64	2314	WBNU	2016-07-17	Summer	2016	Organization	182587	24	Sittidae	Hit window	Not recorded	Unknown	Unknown	Unknown PA	Released	Not explicitly recorded	NA	348
Pennsylvania Game Commission (Annual Report)	Responsive Doc 64	2337	RBWO	2016-07-19	Summer	2016	Organization	182587	73.5	Picidae	Hit glass window	Not recorded	Unknown	Unknown	Unknown PA	Released	Not explicitly recorded	NA	349
Pennsylvania Game Commission (Annual Report)	Responsive Doc 64	2660	WEWA	2016-08-07	Fall	2016	Organization	182587	13	Parulidae	Flew into window onto deck	Not recorded	Unknown	Unknown	Unknown PA	Released	Not explicitly recorded	NA	350
Pennsylvania Game Commission (Annual Report)	Responsive Doc 64	2852	NOMO	2016-08-17	Fall	2016	Organization	182587	51.5	Mimidae	Flew into window? Lying there when found	Not recorded	Unknown	Unknown	Unknown PA	Released	Not explicitly recorded	NA	351
Pennsylvania Game Commission (Annual Report)	Responsive Doc 64	2865	SOSP	2016-08-18	Fall	2016	Organization	182587	32.5	Passerellidae	Flew into glass door	Not recorded	Unknown	Unknown	Unknown PA	Released	Not explicitly recorded	NA	352
Pennsylvania Game Commission (Annual Report)	Responsive Doc 64	2883	GRCA	2016-08-19	Fall	2016	Organization	182587	39.9	Mimidae	Flew into door	Could not walk or fly	Unknown	Unknown	Unknown PA	Released	Not explicitly recorded	NA	353																						T	T
Pennsylvania Game Commission (Annual Report)	Responsive Doc 64	2938	HOSP	2016-08-21	Fall	2016	Organization	182587	28.5	Passeridae	Maybe flrew into window?	Not recorded	Unknown	Unknown	Unknown PA	Released	Not explicitly recorded	NA	354
Pennsylvania Game Commission (Annual Report)	Responsive Doc 64	3256	RTHU	2016-09-07	Fall	2016	Organization	182587	4	Trochilidae	Flew into window	Not recorded	Unknown	Unknown	Unknown PA	Released	Not explicitly recorded	NA	355
Pennsylvania Game Commission (Annual Report)	Responsive Doc 64	3320	NOMO	2016-09-12	Fall	2016	Organization	182587	51.5	Mimidae	Sidewalk by building, window impact?	Not recorded	Unknown	Unknown	Unknown PA	Released	Not explicitly recorded	NA	356
Pennsylvania Game Commission (Annual Report)	Responsive Doc 64	3349	NOCA	2016-09-14	Fall	2016	Organization	182587	45	Cardinalidae	Maybe flrew into window?	Not recorded	Unknown	Unknown	Unknown PA	Died	2016-09-14	0	357
Pennsylvania Game Commission (Annual Report)	Responsive Doc 64	3379	BEKI	2016-09-16	Fall	2016	Organization	182587	155	Alcedinidae	Window impact	Not recorded	Unknown	Unknown	Unknown PA	Released	Not explicitly recorded	NA	358
Pennsylvania Game Commission (Annual Report)	Responsive Doc 64	3452	COYE	2016-09-22	Fall	2016	Organization	182587	9.5	Parulidae	Flew into window	Not recorded	Unknown	Unknown	Unknown PA	Released	Not explicitly recorded	NA	359
Pennsylvania Game Commission (Annual Report)	Responsive Doc 64	3593	NOCA	2016-10-07	Fall	2016	Organization	182587	45	Cardinalidae	Hit sliding glass door	Not recorded	Unknown	Unknown	Unknown PA	Released	Not explicitly recorded	NA	360
Pennsylvania Game Commission (Annual Report)	Responsive Doc 64	3625	GRCA	2016-10-13	Fall	2016	Organization	182587	39.9	Mimidae	Hit window?	Not recorded	Unknown	Unknown	Unknown PA	Released	Not explicitly recorded	NA	361
Pennsylvania Game Commission (Annual Report)	Responsive Doc 64	3687	WBNU	2016-10-24	Fall	2016	Organization	182587	24	Sittidae	Window strike?	Not recorded	Unknown	Unknown	Unknown PA	Released	Not explicitly recorded	NA	362
Pennsylvania Game Commission (Annual Report)	Responsive Doc 64	3774	WTSP	2016-11-06	Fall	2016	Organization	182587	27	Passerellidae	Flew into a window	Not recorded	Unknown	Unknown	Unknown PA	Released	Not explicitly recorded	NA	363
Pennsylvania Game Commission (Annual Report)	Responsive Doc 64	3789	COHA	2016-11-10	Fall	2016	Organization	182587	410	Accipitridae	Flew into a window	Not recorded	Unknown	Unknown	Unknown PA	Released	Not explicitly recorded	NA	364
Pennsylvania Game Commission (Annual Report)	Responsive Doc 64	3852	EUST	2016-11-28	Fall	2016	Organization	182587	78	Sturnidae	Window strike	Not recorded	Unknown	Unknown	Unknown PA	Euthanized	Not explicitly recorded	NA	365
Pennsylvania Game Commission (Annual Report)	Responsive Doc 64	3858	RTHA	2016-11-30	Fall	2016	Organization	182587	1087	Accipitridae	Window impact	Not recorded	Unknown	Unknown	Unknown PA	Released	Not explicitly recorded	NA	366
Pennsylvania Game Commission (Annual Report)	Responsive Doc 64	3891	NOCA	2016-12-17	Winter	2016	Organization	182587	45	Cardinalidae	impact/window	Not recorded	Unknown	Unknown	Unknown PA	Released	Not explicitly recorded	NA	367
Pennsylvania Game Commission (Annual Report)	Responsive Doc 64	3899	DEJU	2016-12-20	Winter	2016	Organization	182587	24	Passerellidae	Window impact	Not recorded	Unknown	Unknown	Unknown PA	Released	Not explicitly recorded	NA	368
Pennsylvania Game Commission (Annual Report)	Responsive Doc 64	23	AMGO	2017-01-15	Winter	2017	Organization	182587	15.5	Fringillidae	Hit glass by feeder	Not recorded	Unknown	Unknown	Unknown PA	Died after 24 hours	Not explicitly recorded	NA	369
Pennsylvania Game Commission (Annual Report)	Responsive Doc 64	84	AMWO	2017-02-23	Winter	2017	Organization	182587	197.5	Scolopacidae	Window strike	Not recorded	Unknown	Unknown	Unknown PA	Released	Not explicitly recorded	NA	370
Pennsylvania Game Commission (Annual Report)	Responsive Doc 64	141	AMWO	2017-03-13	Spring	2017	Organization	182587	197.5	Scolopacidae	Window strike	Not recorded	Unknown	Unknown	Unknown PA	Released	Not explicitly recorded	NA	371
Pennsylvania Game Commission (Annual Report)	Responsive Doc 64	685	GRCA	2017-05-02	Spring	2017	Organization	182587	39.9	Mimidae	Hit window	Not recorded	Unknown	Unknown	Unknown PA	Released	Not explicitly recorded	NA	372
Pennsylvania Game Commission (Annual Report)	Responsive Doc 64	1247	MODO	2017-05-27	Spring	2017	Organization	182587	133	Columbidae	Hit 3 windows	Not recorded	Unknown	Unknown	Unknown PA	Released	Not explicitly recorded	NA	373
Pennsylvania Game Commission (Annual Report)	Responsive Doc 64	1310	ROPI	2017-05-30	Spring	2017	Organization	182587	322.5	Columbidae	maybe hit window	Not recorded	Unknown	Unknown	Unknown PA	Released	Not explicitly recorded	NA	374
Pennsylvania Game Commission (Annual Report)	Responsive Doc 64	1799	MODO	2017-06-19	Spring	2017	Organization	182587	133	Columbidae	hit storm door	Not recorded	Unknown	Unknown	Unknown PA	Euthanized	Not explicitly recorded	NA	375
Pennsylvania Game Commission (Annual Report)	Responsive Doc 65	19-136	RBWO	2019-07-05	Summer	2019	Organization	72474	73.5	Picidae	Window strike or car collision	Possible Spinal trauma, unable to fly	Fledgeling	Unknown	Valencia PA	Died	2019-07-06	1	376						T																	T
Pennsylvania Game Commission (Annual Report)	Responsive Doc 65	19-146	AMRO	2019-07-09	Summer	2019	Organization	72474	81	Turdidae	Possibly hit car or window	Abnormal behavior	Juvenile	Unknown	Rochester PA	Euthanized	2019-07-15	6	377																			T
Pennsylvania Game Commission (Annual Report)	Responsive Doc 65	19-217	MODO	2019-09-22	Fall	2019	Organization	72474	133	Columbidae	Window strike	Not recorded	Adult	Unknown	Pittsburgh PA	Released	2020-05-17	238	378
Pennsylvania Game Commission (Annual Report)	Responsive Doc 65	19-204	MAWA	2019-10-01	Fall	2019	Organization	72474	10.5	Parulidae	Possibly hit window	Lying on deck	Adult	Female	Gibsonia PA	Died	2019-10-04	3	379	T																					T
Pennsylvania Game Commission (Annual Report)	Responsive Doc 65	19-207	SWTH	2019-10-08	Fall	2019	Organization	72474	34	Turdidae	Flew into window	Not recorded	Adult	Unknown	Wexford PA	Died	2019-10-11	3	380
Pennsylvania Game Commission (Annual Report)	Responsive Doc 65	19-231	CEDW	2019-12-04	Winter	2019	Organization	72474	32	Bombycillidae	Flerw into window	Head trauma	Adult	Unknown	Pittsburgh PA	Dead on Arrival	2019-12-04	0	381											T
Pennsylvania Game Commission (Annual Report)	Responsive Doc 65	19-233	NOCA	2019-12-15	Winter	2019	Organization	72474	45	Cardinalidae	Flew into window	Not recorded	Adult	Male	Fombell PA	Released	2020-03-12	88	382
Pennsylvania Game Commission (Annual Report)	Responsive Doc 65	20-5	HOFI	2020-02-28	Winter	2020	Organization	72474	21.5	Fringillidae	Window strike	Not recorded	Adult	Female	Freedom PA	Died	2020-03-01	2	383
Pennsylvania Game Commission (Annual Report)	Responsive Doc 65	20-16	MODO	2020-04-06	Spring	2020	Organization	72474	133	Columbidae	Flew into garage door, mate dead	Head trauma	Adult	Unknown	Allison Park PA	Euthanized	2020-04-24	18	384											T
Pennsylvania Game Commission (Annual Report)	Responsive Doc 65	20-17	BRCR	2020-04-09	Spring	2020	Organization	72474	7.5	Certhiidae	Possible window strike	Unable to fly	Adult	Unknown	Pittsburgh PA	Died	2020-04-09	0	385																							T
Pennsylvania Game Commission (Annual Report)	Responsive Doc 65	20-23	YBSA	2020-04-19	Spring	2020	Organization	72474	49	Picidae	Flew into glass skyscraper	On ground, unable to fly	Adult	Female	Pittsburgh PA	Released	2020-04-19	0	386																							T
Pennsylvania Game Commission (Annual Report)	Responsive Doc 65	20-22	YBSA	2020-04-19	Spring	2020	Organization	72474	49	Picidae	Flew into glass skyscraper	On ground, unable to fly	Adult	Male	Pittsburgh PA	Released	2020-04-19	0	387																							T
Pennsylvania Game Commission (Annual Report)	Responsive Doc 65	20-26	NOCA	2020-04-20	Spring	2020	Organization	72474	45	Cardinalidae	Possible window strike	Unable to fly	Adult	Male	Butler, Butler County PA	Died	2020-04-21	1	388																							T
Pennsylvania Game Commission (Annual Report)	Responsive Doc 65	20-35	MODO	2020-04-23	Spring	2020	Organization	72474	133	Columbidae	Possible window strike	Unable to fly	Adult	Unknown	Valencia PA	Died	2020-05-08	15	389																							T
Pennsylvania Game Commission (Annual Report)	Responsive Doc 65	20-41	AMRO	2020-04-27	Spring	2020	Organization	72474	81	Turdidae	Window strike or car collision	Unable to fly	Adult	Unknown	Gibsonia PA	Released	2020-06-05	39	390																							T
Pennsylvania Game Commission (Annual Report)	Responsive Doc 72	18-1	BLJA	2018-01-02	Winter	2018	Organization	72474	85	Corvidae	Flew into window	Head trauma	Adult	Unknown	Mars PA	Released	2018-04-30	118	391											T
Pennsylvania Game Commission (Annual Report)	Responsive Doc 72	18-5	HOSP	2018-01-15	Winter	2018	Organization	72474	28.5	Passeridae	Possible window strike	Stunned	Adult	Male	Callery PA	Released	2018-01-19	4	392	T
Pennsylvania Game Commission (Annual Report)	Responsive Doc 72	17-125	NOCA	2017-07-20	Summer	2017	Organization	72474	45	Cardinalidae	Flew into window	Head trauma	Juvenile	Male	Valencia PA	Died	2017-07-20	0	393											T
Pennsylvania Game Commission (Annual Report)	Responsive Doc 72	17-126	GRCA	2017-07-20	Summer	2017	Organization	72474	39.9	Mimidae	Possible window strike	Head trauma	Adult	Unknown	Mars PA	Released	2017-08-13	24	394											T
Pennsylvania Game Commission (Annual Report)	Responsive Doc 72	17-147	TUTI	2017-08-09	Fall	2017	Organization	72474	22	Paridae	Flew into window	Stunned	Adult	Unknown	Coraopolis PA	Released	2017-08-13	4	395	T
Pennsylvania Game Commission (Annual Report)	Responsive Doc 72	17-150	YBCU	2017-08-16	Fall	2017	Organization	72474	60	Cuculidae	Window strike	head/spinal trauma	Adult	Unknown	Butler, Butler County PA	Euthanized	2017-10-29	74	396						T					T
Pennsylvania Game Commission (Annual Report)	Responsive Doc 72	17-188	HOFI	2017-09-12	Fall	2017	Organization	72474	21.5	Fringillidae	Flew into window	Head trauma	Juvenile	Male	Valencia PA	Died	2017-09-13	1	397											T
Pennsylvania Game Commission (Annual Report)	Responsive Doc 72	17-194	MODO	2017-09-16	Fall	2017	Organization	72474	133	Columbidae	Flew into window	Head trauma	Adult	Unknown	Wexford PA	Released	2017-10-07	21	398											T
Pennsylvania Game Commission (Annual Report)	Responsive Doc 72	17-212	YBSA	2017-10-19	Fall	2017	Organization	72474	49	Picidae	Possible window strike	Spinal trauma	Adult	Male	Harmony PA	Euthanized	2017-10-21	2	399						T
Pennsylvania Game Commission (Annual Report)	Responsive Doc 72	17-214	BCCH	2017-10-19	Fall	2017	Organization	72474	11.5	Paridae	Possible window strike	Dead on Arrival	Adult	Unknown	Butler, Butler County PA	Dead on Arrival	2017-10-19	0	400
Pennsylvania Game Commission (Annual Report)	Responsive Doc 72	18-17	MODO	2018-03-25	Spring	2018	Organization	72474	133	Columbidae	Flew into window	Head trauma	Adult	Unknown	Butler, Butler County PA	Released	2018-04-11	17	401											T
Pennsylvania Game Commission (Annual Report)	Responsive Doc 72	18-32	RBWO	2018-04-25	Spring	2018	Organization	72474	73.5	Picidae	Window strike	Head trauma	Adult	Female	Valencia PA	Released	2018-04-29	4	402											T
Pennsylvania Game Commission (Annual Report)	Responsive Doc 72	18-44	HAWO	2018-05-12	Spring	2018	Organization	72474	67.5	Picidae	Window strike	Severe head trauma	Adult	Female	McDonald PA	Euthanized	2018-05-13	1	403											T
Pennsylvania Game Commission (Annual Report)	Responsive Doc 74.1	20-1462	HOSP	2020-07-05	Summer	2020	Organization	7822575	28.5	Passeridae	Window strike	Concussion, URI, possible predator attack	Adult	Unknown	Mars PA	Died	2020-07-09	4	404			T															T								T
Pennsylvania Game Commission (Annual Report)	Responsive Doc 74.1	20-1487	ROPI	2020-07-06	Summer	2020	Organization	7822575	322.5	Columbidae	Window strike	Hole in crop, bacterial infection, pain	Adult	Unknown	Sharpsburg PA	Released	2020-09-12	68	405												Crop														T
Pennsylvania Game Commission (Annual Report)	Responsive Doc 74.1	20-1511	CARW	2020-07-07	Summer	2020	Organization	7822575	20	Troglodytidae	Window strike	Severe trauma, lethargy	Fledgeling	Unknown	Monroeville PA	Euthanized	2020-07-07	0	406		T
Pennsylvania Game Commission (Annual Report)	Responsive Doc 74.1	20-1566	HOFI	2020-07-09	Summer	2020	Organization	7822575	21.5	Fringillidae	Window strike	severely neurologic beyond treatment	Adult	Unknown	Pittsburgh PA	Euthanized	2020-07-09	0	407																			T
Pennsylvania Game Commission (Annual Report)	Responsive Doc 74.1	20-1647	NOCA	2020-07-13	Summer	2020	Organization	7822575	45	Cardinalidae	Window strike	severe head trauma, labored breathing, emaciation	Adult	Unknown	Finleyville PA	Euthanized	2020-07-13	0	408											T													T
Pennsylvania Game Commission (Annual Report)	Responsive Doc 74.1	20-1750	HOFI	2020-07-18	Summer	2020	Organization	7822575	21.5	Fringillidae	Window strike	Neuro condition too severe	Adult	Female	Lower Burrell PA	Euthanized	2020-07-18	0	409																			T
Pennsylvania Game Commission (Annual Report)	Responsive Doc 74.1	20-1942	WOTH	2020-07-25	Summer	2020	Organization	7822575	45	Turdidae	Window strike	fracture at shoulder ,right wing	Adult	Unknown	Saltsburg PA	Euthanized	2020-07-25	0	410					T
Pennsylvania Game Commission (Annual Report)	Responsive Doc 74.1	20-1961	CARW	2020-07-26	Summer	2020	Organization	7822575	20	Troglodytidae	Window strike	right leg dislocated at knee	Adult	Unknown	Pittsburgh PA	Euthanized	2020-07-26	0	411							T
Pennsylvania Game Commission (Annual Report)	Responsive Doc 74.2	20-2010	PIWO	2020-07-27	Summer	2020	Organization	7822575	300	Picidae	Window strike	Concussion, poor DPR in legs	Nestling	Unknown	Elwood City PA	Euthanized	2020-07-28	1	412			T																		T
Pennsylvania Game Commission (Annual Report)	Responsive Doc 74.2	20-2067	HOSP	2020-07-30	Summer	2020	Organization	7822575	28.5	Passeridae	Window strike	Scooter sparrow, euth	Adult	Unknown	Swissvale PA	Euthanized	2020-07-30	0	413																			T
Pennsylvania Game Commission (Annual Report)	Responsive Doc 74.2	20-2071	HOSP	2020-07-30	Summer	2020	Organization	7822575	28.5	Passeridae	Window strike	Euthanized for severe head trauma/nerve damage	Adult	Unknown	Lawrenceville PA	Euthanized	2020-07-30	0	414											T									T
Pennsylvania Game Commission (Annual Report)	Responsive Doc 74.2	20-2075	MODO	2020-07-30	Summer	2020	Organization	7822575	133	Columbidae	Window strike	Severely commuted pelvic fracture	Adult	Unknown	Pittsburgh PA	Euthanized	2020-07-30	0	415														T
Pennsylvania Game Commission (Annual Report)	Responsive Doc 74.2	20-2098	NOCA	2020-07-31	Summer	2020	Organization	7822575	45	Cardinalidae	Window strike	Head trauma, nerve damage, wound, parasites	Adult	Female	Pittsburgh PA	Died	2020-07-31	0	416											T	Unspecified								T						T
Pennsylvania Game Commission (Annual Report)	Responsive Doc 74.2	20-2159	BEKI	2020-08-03	Fall	2020	Organization	7822575	155	Alcedinidae	Window stirke	Thin, dehydrated, concussion, bacterial infection, possible dislocation	Adult	Female	Warrendale PA	Died	2020-08-04	1	417			T													T										T
Pennsylvania Game Commission (Annual Report)	Responsive Doc 74.2	20-2161	YSFL	2020-08-03	Fall	2020	Organization	7822575	135	Picidae	Window strike	Head trauma, beak tip broke off	Adult	Unknown	Pittsburgh PA	Died	2020-08-05	2	418									T		T
Pennsylvania Game Commission (Annual Report)	Responsive Doc 74.2	20-2422	RTHU	2020-08-14	Fall	2020	Organization	7822575	4	Trochilidae	Window strike	Mild head trauma	Adult	Male	Pittsburgh PA	Died	2020-08-15	1	419											T
Pennsylvania Game Commission (Annual Report)	Responsive Doc 74.2	20-2464	BLJA	2020-08-16	Fall	2020	Organization	7822575	85	Corvidae	Window strike	Severe head trauma	Adult	Unknown	Cranberry Twp PA	Died	2020-08-18	2	420											T
Pennsylvania Game Commission (Annual Report)	Responsive Doc 74.2	20-2512	WOTH	2020-08-18	Fall	2020	Organization	7822575	45	Turdidae	Window strike	Head trauma	Adult	Unknown	Plum PA	Released	2020-09-12	25	421											T
Pennsylvania Game Commission (Annual Report)	Responsive Doc 74.2	20-2522	NOCA	2020-08-18	Fall	2020	Organization	7822575	45	Cardinalidae	Window strike	Shoulder dislocation	Adult	Unknown	Pittsburgh PA	Euthanized	2020-08-18	0	422					T
Pennsylvania Game Commission (Annual Report)	Responsive Doc 74.2	20-2529	RTHU	2020-08-19	Fall	2020	Organization	7822575	4	Trochilidae	Window strike	Died almost immediately after admit	Adult	Unknown	Gibsonia PA	Died	2020-08-19	0	423
Pennsylvania Game Commission (Annual Report)	Responsive Doc 74.3	20-2565	HOSP	2020-08-22	Fall	2020	Organization	7822575	28.5	Passeridae	Window strike	Scooter sparrow, euth	Adult	Unknown	Zellenople PA	Euthanized	2020-08-22	0	424																			T
Pennsylvania Game Commission (Annual Report)	Responsive Doc 74.3	20-2582	HOSP	2020-08-23	Fall	2020	Organization	7822575	28.5	Passeridae	Window strike	Scooter sparrow, euth	Adult	Unknown	Pittsburgh PA	Euthanized	2020-08-23	0	425																			T
Pennsylvania Game Commission (Annual Report)	Responsive Doc 74.3	20-2659	RTHU	2020-08-27	Fall	2020	Organization	7822575	4	Trochilidae	Window strike	Suspected coracoid fracture	Adult	Female	Washington PA	Died	2020-08-28	1	426															T
Pennsylvania Game Commission (Annual Report)	Responsive Doc 74.3	20-2782	RBWO	2020-09-04	Fall	2020	Organization	7822575	73.5	Picidae	Window strike	Head trauma/nerve damage/slight emaciation	Adult	Unknown	Pittsburgh PA	Released	2020-09-14	10	427																				T
Pennsylvania Game Commission (Annual Report)	Responsive Doc 74.3	20-2831	NOCA	2020-09-07	Fall	2020	Organization	7822575	45	Cardinalidae	Window strike	Shoulder dislocation	Fledgeling	Unknown	Aliquippa PA	Euthanized	2020-09-07	0	428					T
Pennsylvania Game Commission (Annual Report)	Responsive Doc 74.3	20-2979	PIWA	2020-09-17	Fall	2020	Organization	7822575	12	Parulidae	Window strike	severe head trauma/nerve damage	Adult	Unknown	Gibsonia PA	Euthanized	2020-09-17	0	429											T									T
Pennsylvania Game Commission (Annual Report)	Responsive Doc 74.3	20-2982	YSFL	2020-09-17	Fall	2020	Organization	7822575	135	Picidae	Window strike	severe head trauma/nerve damage	Adult	Male	Turtle Creek PA	Euthanized	2020-09-18	1	430											T									T
Pennsylvania Game Commission (Annual Report)	Responsive Doc 74.3	20-2984	AMRE	2020-09-18	Fall	2020	Organization	7822575	7.5	Parulidae	Window strike	Shattered coracoid	Adult	Unknown	Pittsburgh PA	Euthanized	2020-09-18	0	431															T
Pennsylvania Game Commission (Annual Report)	Responsive Doc 74.3	20-2986	REVI	2020-09-18	Fall	2020	Organization	7822575	19	Vireonidae	Window strike	Head trauma/nerve damage	Adult	Unknown	Pittsburgh PA	Died	2020-09-20	2	432											T									T
Pennsylvania Game Commission (Annual Report)	Responsive Doc 74.3	20-3012	MODO	2020-09-20	Fall	2020	Organization	7822575	133	Columbidae	Window strike	Globe collapse Right eye	Juvenile	Unknown	Pittsburgh PA	Euthanized	2020-09-20	0	433								T
Pennsylvania Game Commission (Annual Report)	Responsive Doc 74.3	20-3037	MODO	2020-09-22	Fall	2020	Organization	7822575	133	Columbidae	Window strike	Severe humerus fracture	Adult	Unknown	Pittsburgh PA	Euthanized	2020-09-22	0	434					T
Pennsylvania Game Commission (Annual Report)	Responsive Doc 74.3	20-3137	COYE	2020-10-03	Fall	2020	Organization	7822575	9.5	Parulidae	Window strike	Active/healthy, possible concussion	Adult	Unknown	Pittsburgh PA	Released	2020-10-03	0	435			T
Pennsylvania Game Commission (Annual Report)	Responsive Doc 74.3	20-3138	PIWA	2020-10-03	Fall	2020	Organization	7822575	12	Parulidae	Window strike	Active/healthy, possible concussion	Adult	Unknown	Pittsburgh PA	Released	2020-10-03	0	436			T
Pennsylvania Game Commission (Annual Report)	Responsive Doc 74.3	20-3154	GRCA	2020-10-05	Fall	2020	Organization	7822575	39.9	Mimidae	Window strike	Shattered femur at joint	Unknown	Unknown	Westmoreland PA	Euthanized	2020-10-05	0	437							T
Pennsylvania Game Commission (Annual Report)	Responsive Doc 74.3	20-3169	GHOW	2020-10-07	Fall	2020	Organization	7822575	1705	Strigidae	Window strike	head trauma, parasites	Adult	Male	Pittsburgh PA	Released	2021-01-06	91	438											T															T
Pennsylvania Game Commission (Annual Report)	Responsive Doc 74.3	20-3220	WBNU	2020-10-14	Fall	2020	Organization	7822575	24	Sittidae	Window strike	Severe head/spinal trauma, possible fracture right coracoid	Adult	Unknown	Pittsburgh PA	Died	2020-10-15	1	439						T					T				T
Pennsylvania Game Commission (Annual Report)	Responsive Doc 74.3	20-3234	COHA	2020-10-17	Fall	2020	Organization	7822575	410	Accipitridae	Window strike	Appears active and healthy	Juvenile	Female	Pittsburgh PA	Released	2020-10-17	0	440
Pennsylvania Game Commission (Annual Report)	Responsive Doc 74.3	20-3235	SWTH	2020-10-17	Fall	2020	Organization	7822575	34	Turdidae	Window strike	Minor head trauma	Adult	Unknown	Pittsburgh PA	Died	2020-10-21	4	441											T
Pennsylvania Game Commission (Annual Report)	Responsive Doc 74.3	20-3261	EATO	2020-10-23	Fall	2020	Organization	7822575	42	Passerellidae	Window strike	Head trauma, monitor beak	Adult	Unknown	Pittsburgh PA	Released	2020-10-24	1	442									T		T
Pennsylvania Game Commission (Annual Report)	Responsive Doc 74.3	20-3283	HETH	2020-10-31	Fall	2020	Organization	7822575	30	Turdidae	Window strike	Appears active and healthy	Adult	Unknown	Pittsburgh PA	Released	2020-10-31	0	443
Pennsylvania Game Commission (Annual Report)	Responsive Doc 74.3	20-3292	COHA	2020-11-02	Fall	2020	Organization	7822575	410	Accipitridae	Window strike	Wing injury, possible dislocation, concussion, bacterial infection	Juvenile	Female	Monroeville PA	Euthanized	2020-11-13	11	444			T		T																					T
Pennsylvania Game Commission (Annual Report)	Responsive Doc 74.3	20-3295	CEDW	2020-11-03	Fall	2020	Organization	7822575	32	Bombycillidae	Window strike	Multiple fractures to skull and jaw	Adult	Unknown	Pittsburgh PA	Euthanized	2020-11-03	0	445									T	T
Pennsylvania Game Commission (Annual Report)	Responsive Doc 74.3	20-3349	COHA	2020-11-22	Fall	2020	Organization	7822575	410	Accipitridae	Window strike	Severe head trauma, toe fracture	Adult	Unknown	Dormont PA	Euthanized	2021-01-23	62	446							T				T
Pennsylvania Game Commission (Annual Report)	Responsive Doc 74.3	20-3375	AMWO	2020-12-02	Winter	2020	Organization	7822575	197.5	Scolopacidae	Window strike	Head trauma / nerve damage/ internal bleeding	Adult	Male	Pittsburgh PA	Died	2020-12-02	0	447											T						T			T
Pennsylvania Game Commission (Annual Report)	Responsive Doc 74.3	20-3417	COHA	2020-12-20	Winter	2020	Organization	7822575	410	Accipitridae	Window strike	Left shoulder dislocated	Juvenile	Unknown	Pittsburgh PA	Euthanized	2020-12-20	0	448					T
Pennsylvania Game Commission (Annual Report)	Responsive Doc 74.3	21-1	NOCA	2021-01-01	Winter	2021	Organization	7822575	45	Cardinalidae	WIndow strike	Humerus fracture at shoulder joint	Adult	Male	Pittsburgh PA	Euthanized	2021-01-01	0	449					T
Pennsylvania Game Commission (Annual Report)	Responsive Doc 75.1	18-2418	MODO	2018-07-02	Summer	2018	Organization	7822575	133	Columbidae	Hit window- assumed	Not recorded	Unknown	Unknown	Verona PA	Died	2018-07-02	0	450
Pennsylvania Game Commission (Annual Report)	Responsive Doc 75.1	18-2440	AMRO	2018-07-03	Summer	2018	Organization	7822575	81	Turdidae	Hit window- assumed	Severe emaciation, dehydration, head trauma	Adult	Unknown	Pittsburgh PA	Died	2018-07-04	1	451											T					T
Pennsylvania Game Commission (Annual Report)	Responsive Doc 75.1	18-2508	HOSP	2018-07-06	Summer	2018	Organization	7822575	28.5	Passeridae	Hit window- assumed	Not recorded	Adult	Unknown	Pittsburgh PA	Died	2018-07-07	1	452
Pennsylvania Game Commission (Annual Report)	Responsive Doc 75.1	18-2521	HOSP	2018-07-07	Summer	2018	Organization	7822575	28.5	Passeridae	Hit window- assumed	PTS	Unknown	Unknown	New Castle PA	Euthanized	2018-07-08	1	453
Pennsylvania Game Commission (Annual Report)	Responsive Doc 75.1	18-2531	PIWO	2018-07-07	Summer	2018	Organization	7822575	300	Picidae	Hit window-known	Severe head trauma	Adult	Unknown	Allison Park PA	Euthanized	2018-07-08	1	454											T
Pennsylvania Game Commission (Annual Report)	Responsive Doc 75.1	18-2545	SSHA	2018-07-08	Summer	2018	Organization	7822575	152.5	Accipitridae	Hit window-known	Head trauma, parasites, pain	Adult	Unknown	New Kensington PA	Died	2018-07-12	4	455											T															T
Pennsylvania Game Commission (Annual Report)	Responsive Doc 75.1	18-2574	AMRO	2018-07-09	Summer	2018	Organization	7822575	81	Turdidae	Hit window	femur fracture	Nestling	Unknown	Washington PA	Euthanized	2018-07-09	0	456							T
Pennsylvania Game Commission (Annual Report)	Responsive Doc 75.1	18-2575	MODO	2018-07-09	Summer	2018	Organization	7822575	133	Columbidae	Hit window- assumed	severe dehydration, emaciation, inflammation	Adult	Unknown	Cranberry Twp PA	Died	2018-07-10	1	457																T
Pennsylvania Game Commission (Annual Report)	Responsive Doc 75.1	18-2640	WBNU	2018-07-18	Summer	2018	Organization	7822575	24	Sittidae	Hit window-known	Head trauma/pain/possible coracoid fractures/dehydration/emaciation	Adult	Unknown	Murrysville PA	Died	2018-08-19	32	458											T				T
Pennsylvania Game Commission (Annual Report)	Responsive Doc 75.1	18-2670	OROR	2018-07-13	Summer	2018	Organization	7822575	22	Icteridae	Hit window- assumed	Not recorded	Unknown	Unknown	Pittsburgh PA	Died	2018-07-14	1	459
Pennsylvania Game Commission (Annual Report)	Responsive Doc 75.1	18-2853	YSFL	2018-07-20	Summer	2018	Organization	7822575	135	Picidae	Hit window-known	head trauma	Adult	Unknown	Pittsburgh PA	Died	2018-07-21	1	460											T
Pennsylvania Game Commission (Annual Report)	Responsive Doc 75.1	18-2873	MODO	2018-07-21	Summer	2018	Organization	7822575	133	Columbidae	Hit window-known	head trauma	Adult	Unknown	Natrona Heights PA	Released	2018-09-21	62	461											T
Pennsylvania Game Commission (Annual Report)	Responsive Doc 75.1	18-2898	AMRO	2018-07-22	Summer	2018	Organization	7822575	81	Turdidae	Hit window-known	trauma	Fledgeling	Unknown	Freedom PA	Euthanized	2018-07-23	1	462
Pennsylvania Game Commission (Annual Report)	Responsive Doc 75.1	18-2943	PIWO	2018-07-23	Summer	2018	Organization	7822575	300	Picidae	Hit window- assumed	suspect spinal trauma	Adult	Unknown	Mars PA	Euthanized	2018-07-26	3	463						T
Pennsylvania Game Commission (Annual Report)	Responsive Doc 75.2	18-2964	BLJA	2018-07-24	Summer	2018	Organization	7822575	85	Corvidae	Hit window-known	severe head trauma	Adult	Unknown	Allison Park PA	Died	2018-07-25	1	464											T
Pennsylvania Game Commission (Annual Report)	Responsive Doc 75.2	18-2988	MODO	2018-07-25	Summer	2018	Organization	7822575	133	Columbidae	Flew into window-known	Appears active and healthy	Adult	Unknown	Pittsburgh PA	Released	2018-07-25	0	465
Pennsylvania Game Commission (Annual Report)	Responsive Doc 75.2	18-3178	BLJA	2018-08-04	Fall	2018	Organization	7822575	85	Corvidae	Window strike	Severe head trauma, parasites, pain	Adult	Unknown	Mars PA	Released	2018-08-12	8	466											T															T
Pennsylvania Game Commission (Annual Report)	Responsive Doc 75.2	18-3233	SCTA	2018-08-06	Fall	2018	Organization	7822575	30.5	Cardinalidae	Hit window-known	Appears active and healthy	Unknown	Unknown	Pittsburgh PA	Released	2018-08-06	0	467
Pennsylvania Game Commission (Annual Report)	Responsive Doc 75.2	18-3251	CARW	2018-08-06	Fall	2018	Organization	7822575	20	Troglodytidae	Hit window-known	Severe head trauma, no improvement	Unknown	Unknown	Allison Park PA	Euthanized	2018-08-06	0	468											T
Pennsylvania Game Commission (Annual Report)	Responsive Doc 75.2	18-3259	HOSP	2018-08-07	Fall	2018	Organization	7822575	28.5	Passeridae	Hit window-known	Severe condition	Unknown	Unknown	Etna PA	Euthanized	2018-08-07	0	469
Pennsylvania Game Commission (Annual Report)	Responsive Doc 75.2	18-3330	ROPI	2018-08-12	Fall	2018	Organization	7822575	322.5	Columbidae	Hit window- assumed	Head trauma/deyhdration	Adult	Unknown	Wexford PA	Euthanized	2018-08-17	5	470											T					T
Pennsylvania Game Commission (Annual Report)	Responsive Doc 75.2	18-3332	GRCA	2018-08-12	Fall	2018	Organization	7822575	39.9	Mimidae	Hit window-known	Head trauma/nerve damage	Adult	Unknown	Aliquippa PA	Euthanized	2018-08-17	5	471											T									T
Pennsylvania Game Commission (Annual Report)	Responsive Doc 75.2	18-3350	TEWA	2018-08-13	Fall	2018	Organization	7822575	9	Parulidae	Window strike- known	Dead before full exam	Unknown	Unknown	Pittsburgh PA	Died	2018-08-14	1	472
Pennsylvania Game Commission (Annual Report)	Responsive Doc 75.2	18-3474	HOSP	2018-08-22	Fall	2018	Organization	7822575	28.5	Passeridae	Hit window- assumed	Paralysis	Unknown	Unknown	Pittsburgh PA	Euthanized	2018-08-22	0	473																									T
Pennsylvania Game Commission (Annual Report)	Responsive Doc 75.2	18-3498	CEDW	2018-08-23	Fall	2018	Organization	7822575	32	Bombycillidae	Possible window strike	Head trauma, pain	Adult	Unknown	Burgettstown PA	Died	2018-09-21	29	474											T
Pennsylvania Game Commission (Annual Report)	Responsive Doc 75.2	18-3515	MODO	2018-08-24	Fall	2018	Organization	7822575	133	Columbidae	Hit window-known	Head trauma, swelling	Juvenile	Unknown	Pittsburgh PA	Released	2018-09-21	28	475											T		Unspecified
Pennsylvania Game Commission (Annual Report)	Responsive Doc 75.3	18-3637	MODO	2018-09-02	Fall	2018	Organization	7822575	133	Columbidae	Hit window- assumed	Bruising/swelling from impact	Fledgeling	Unknown	Pittsburgh PA	Died	2018-09-04	2	476													Unspecified
Pennsylvania Game Commission (Annual Report)	Responsive Doc 75.3	18-3687	SCTA	2018-09-06	Fall	2018	Organization	7822575	30.5	Cardinalidae	Hit window-known	Head trauma, pain	Adult	Unknown	Pittsburgh PA	Euthanized	2018-09-10	4	477											T
Pennsylvania Game Commission (Annual Report)	Responsive Doc 75.3	18-3756	MODO	2018-09-11	Fall	2018	Organization	7822575	133	Columbidae	Hit window-known	Severe head trauma	Adult	Unknown	Carnegie PA	Released	2018-09-21	10	478											T
Pennsylvania Game Commission (Annual Report)	Responsive Doc 75.3	18-3802	OVEN	2018-09-15	Fall	2018	Organization	7822575	22	Parulidae	Hit window-known	Active and healthy	Adult	Unknown	Pittsburgh PA	Released	2018-09-15	0	479
Pennsylvania Game Commission (Annual Report)	Responsive Doc 75.3	18-3905	MODO	2018-09-28	Fall	2018	Organization	7822575	133	Columbidae	Hit window	head trauma	Juvenile	Unknown	Monroeville PA	Released	2018-10-17	19	480											T
Pennsylvania Game Commission (Annual Report)	Responsive Doc 75.3	18-3930	COYE	2018-10-01	Fall	2018	Organization	7822575	9.5	Parulidae	Window strike- known	Active and healthy	Adult	Unknown	Pittsburgh PA	Released	2018-10-01	0	481
Pennsylvania Game Commission (Annual Report)	Responsive Doc 75.3	18-3954	WOTH	2018-10-05	Fall	2018	Organization	7822575	45	Turdidae	Window strike- known	Active and healthy	Adult	Unknown	Pittsburgh PA	Released	2018-10-05	0	482
Pennsylvania Game Commission (Annual Report)	Responsive Doc 75.3	18-3965	BLPW	2018-10-06	Fall	2018	Organization	7822575	12.5	Parulidae	Hit window-known	Died almost immediately after admit	Unknown	Unknown	Pittsburgh PA	Died	2018-10-06	0	483
Pennsylvania Game Commission (Annual Report)	Responsive Doc 75.3	18-3987	SCTA	2018-10-09	Fall	2018	Organization	7822575	30.5	Cardinalidae	Hit window- assumed	fracture close to joint	Unknown	Unknown	Squirrel Hill PA	Euthanized	2018-10-09	0	484					T
Pennsylvania Game Commission (Annual Report)	Responsive Doc 75.3	18-3996	RBNU	2018-10-12	Fall	2018	Organization	7822575	10.5	Sittidae	Window strike	Not recorded	Unknown	Unknown	Pittsburgh PA	Dead on Arrival	2018-10-12	0	485
Pennsylvania Game Commission (Annual Report)	Responsive Doc 75.3	18-3997	BLJA	2018-10-12	Fall	2018	Organization	7822575	85	Corvidae	Window strike	Not recorded	Unknown	Unknown	Pittsburgh PA	Dead on Arrival	2018-10-12	0	486
Pennsylvania Game Commission (Annual Report)	Responsive Doc 75.3	18-3998	YBSA	2018-10-12	Fall	2018	Organization	7822575	49	Picidae	Window strike	Not recorded	Unknown	Unknown	Pittsburgh PA	Dead on Arrival	2018-10-12	0	487
Pennsylvania Game Commission (Annual Report)	Responsive Doc 75.3	18-3999	OVEN	2018-10-12	Fall	2018	Organization	7822575	22	Parulidae	Window strike	Not recorded	Unknown	Unknown	Pittsburgh PA	Dead on Arrival	2018-10-12	0	488
Pennsylvania Game Commission (Annual Report)	Responsive Doc 75.3	18-4000	Warbler sp.	2018-10-12	Fall	2018	Organization	7822575	NA	Parulidae	Window strike	Not recorded	Unknown	Unknown	Pittsburgh PA	Dead on Arrival	2018-10-12	0	489
Pennsylvania Game Commission (Annual Report)	Responsive Doc 75.3	18-4003	COYE	2018-10-13	Fall	2018	Organization	7822575	9.5	Parulidae	Hit window-known	Active and healthy	Adult	Unknown	Pittsburgh PA	Released	2018-10-13	0	490
Pennsylvania Game Commission (Annual Report)	Responsive Doc 75.3	18-4004	YBSA	2018-10-13	Fall	2018	Organization	7822575	49	Picidae	Hit window-known	Active and healthy	Adult	Unknown	Pittsburgh PA	Released	2018-10-13	0	491
Pennsylvania Game Commission (Annual Report)	Responsive Doc 75.3	18-4035	HOSP	2018-10-22	Fall	2018	Organization	7822575	28.5	Passeridae	Hit window-known	Not recorded	Unknown	Unknown	Cheswick PA	Dead on Arrival	2018-10-22	0	492
Pennsylvania Game Commission (Annual Report)	Responsive Doc 75.3	18-4037	MODO	2018-10-23	Fall	2018	Organization	7822575	133	Columbidae	Window strike- assumed	Fractures	Unknown	Unknown	White Oak PA	Euthanized	2018-10-23	0	493
Pennsylvania Game Commission (Annual Report)	Responsive Doc 75.3	18-4047	Pigion sp.	2018-10-25	Fall	2018	Organization	7822575	NA	Columbidae	Hit window-known	Head trauma, pain	Adult	Unknown	Pittsburgh PA	Released	2019-04-03	160	494											T
Pennsylvania Game Commission (Annual Report)	Responsive Doc 75.3	18-4076	CARW	2018-11-04	Fall	2018	Organization	7822575	20	Troglodytidae	Window strike	Not recorded	Unknown	Unknown	Edinburg PA	Euthanized	2018-11-05	1	495
Pennsylvania Game Commission (Annual Report)	Responsive Doc 75.3	18-4125	ROPI	2018-11-21	Fall	2018	Organization	7822575	322.5	Columbidae	Hit window- assumed	head trauma, emaciation, dehydration, bacterial infection	Adult	Unknown	Pittsburgh PA	Died	2018-11-22	1	496											T					T										T
Pennsylvania Game Commission (Annual Report)	Responsive Doc 75.4	19-14	COHA	2019-01-08	Winter	2019	Organization	7822575	410	Accipitridae	Hit window-known	Head trauma/nerve damage/pain/bacterial infection/dehydration/emaciation	Adult	Male	Butler, Butler County PA	Died	2019-01-11	3	497											T					T				T						T
Pennsylvania Game Commission (Annual Report)	Responsive Doc 75.4	19-16	COHA	2019-01-11	Winter	2019	Organization	7822575	410	Accipitridae	Window strike-known	Severe head trauma, internal bleeding, swelling/pain, nerve damage, bacterial infection	Juvenile	Unknown	Harmony PA	Euthanized	2019-01-15	4	498											T		Unspecified				T			T						T
Pennsylvania Game Commission (Annual Report)	Responsive Doc 75.4	19-17	NOMO	2019-01-11	Winter	2019	Organization	7822575	51.5	Mimidae	Window strike- assumed	Head trauma, minor eye damage, parasites, dehydration	Adult	Unknown	Homestead PA	Released	2019-02-27	47	499								T			T					T										T
Pennsylvania Game Commission (Annual Report)	Responsive Doc 75.4	19-69	NOCA	2019-02-03	Winter	2019	Organization	7822575	45	Cardinalidae	Hit window-known	possible head trauma/bacterial infection/pain	Adult	Female	Indiana PA	Euthanized	2019-02-11	8	500											T															T
Pennsylvania Game Commission (Annual Report)	Responsive Doc 75.4	19-89	ROPI	2019-02-14	Winter	2019	Organization	7822575	322.5	Columbidae	Hit window- assumed	Possible spinal fracture, swelling, head trauma, nerve damage	Adult	Unknown	Pittsburgh PA	Euthanized	2019-02-25	11	501						T					T		Unspecified							T
Pennsylvania Game Commission (Annual Report)	Responsive Doc 75.4	19-94	NOCA	2019-02-19	Winter	2019	Organization	7822575	45	Cardinalidae	Hit window- assumed	Compound wing fracture	Adult	Unknown	North Versailles PA	Euthanized	2019-02-19	0	502					T
Pennsylvania Game Commission (Annual Report)	Responsive Doc 75.4	19-139	NOCA	2019-03-11	Spring	2019	Organization	7822575	45	Cardinalidae	Hit window- assumed	Head trauma, internal bleeding	Adult	Female	Shaler PA	Released	2019-03-17	6	503											T						T
Pennsylvania Game Commission (Annual Report)	Responsive Doc 75.4	19-188	CAGO/CANG	2019-03-24	Spring	2019	Organization	7822575	6000	Anatidae	Window strike	Head trauma/pain	Adult	Male	Cheswick PA	Released	2019-05-15	52	504											T
Pennsylvania Game Commission (Annual Report)	Responsive Doc 75.4	19-196	AMRO	2019-03-24	Spring	2019	Organization	7822575	81	Turdidae	Window strike	Possible head trauma, active and healthy	Adult	Female	Berlin PA	Died	2019-03-28	4	505											T
Pennsylvania Game Commission (Annual Report)	Responsive Doc 75.4	19-227	AMRO	2019-04-01	Spring	2019	Organization	7822575	81	Turdidae	Window strike	Severe head trauma, nerve damage, spinal trauma, pain/bruising	Adult	Female	Pittsburgh PA	Died	2019-04-05	4	506						T					T									T
Pennsylvania Game Commission (Annual Report)	Responsive Doc 75.4	19-271	BRCR	2019-04-08	Spring	2019	Organization	7822575	7.5	Certhiidae	Window strike	Active and healthy	Adult	Unknown	Pittsburgh PA	Released	2019-04-08	0	507
Pennsylvania Game Commission (Annual Report)	Responsive Doc 75.4	19-309	CARW	2019-04-12	Spring	2019	Organization	7822575	20	Troglodytidae	Window strike	Shoulder dislocation	Unknown	Unknown	Pittsburgh PA	Euthanized	2019-04-12	0	508					T
Pennsylvania Game Commission (Annual Report)	Responsive Doc 75.4	19-426	RBWO	2019-04-20	Spring	2019	Organization	7822575	73.5	Picidae	Window strike	Head trauma	Adult	Unknown	Sarver PA	Died	2019-04-24	4	509											T
Pennsylvania Game Commission (Annual Report)	Responsive Doc 75.4	19-605	HETH	2019-05-02	Spring	2019	Organization	7822575	30	Turdidae	Window strike	GI bacterial infection	Adult	Unknown	Churchill PA	Released	2019-05-15	13	510																										T
Pennsylvania Game Commission (Annual Report)	Responsive Doc 75.5	19-1421	CEDW	2019-05-31	Spring	2019	Organization	7822575	32	Bombycillidae	Window strike	Dislocation	Adult	Unknown	Cheswick PA	Euthanized	2019-05-31	0	511
Pennsylvania Game Commission (Annual Report)	Responsive Doc 75.6	19-1713	DOWO	2019-06-09	Summer	2019	Organization	7822575	24.5	Picidae	Window strike	Severe head trauma	Adult	Unknown	White Oak PA	Died	2019-06-10	1	512											T
Pennsylvania Game Commission (Annual Report)	Responsive Doc 75.6	19-1886	AMRO	2019-06-15	Summer	2019	Organization	7822575	81	Turdidae	Window strike	Not recorded	Unknown	Unknown	Pittsburgh PA	Released	2019-06-27	12	513
Pennsylvania Game Commission (Annual Report)	Responsive Doc 75.6	19-1977	NOCA	2019-06-17	Summer	2019	Organization	7822575	45	Cardinalidae	Window strike	knee dislocation	Adult	Unknown	Pittsburgh PA	Euthanized	2019-06-17	0	514							T
Pennsylvania Game Commission (Annual Report)	Responsive Doc 75.6	19-2023	NOCA	2019-06-19	Summer	2019	Organization	7822575	45	Cardinalidae	Window strike	Paralysis	Adult	Unknown	Carnegie PA	Euthanized	2019-06-19	0	515																									T
Pennsylvania Game Commission (Annual Report)	Responsive Doc 75.6	19-2097	AMRO	2019-06-21	Summer	2019	Organization	7822575	81	Turdidae	Window strike	Fracture close to joint	Adult	Unknown	Gibsonia PA	Euthanized	2019-06-21	0	516
Pennsylvania Game Commission (Annual Report)	Responsive Doc 75.6	19-2254	RBWO	2019-06-26	Summer	2019	Organization	7822575	73.5	Picidae	Window strike	Possible head trauma	Adult	Unknown	Cranberry Twp PA	Released	2019-07-08	12	517											T
Pennsylvania Game Commission (Annual Report)	Responsive Doc 75.6	19-2318	GRCA	2019-06-29	Summer	2019	Organization	7822575	39.9	Mimidae	Window strike	Not recorded	Adult	Unknown	Fox Chapel PA	Died	2019-07-01	2	518
Pennsylvania Game Commission (Annual Report)	Responsive Doc 76	19280	RTHU	2018-07-05	Summer	2018	Organization	214054	4	Trochilidae	Possible hit window	Not flying for long, unable to stand up for long	Unknown	Unknown	Newville PA	Released	2018-07-07	2	519																						T
Pennsylvania Game Commission (Annual Report)	Responsive Doc 76	19387	SOSP	2018-07-09	Summer	2018	Organization	214054	32.5	Passerellidae	Window strike	"non-bar"	"Young adult"	Unknown	Schuylkill Haven PA	Released	2018-07-20	11	520	T
Pennsylvania Game Commission (Annual Report)	Responsive Doc 76	19783	COHA	2018-07-29	Summer	2018	Organization	214054	410	Accipitridae	Possible window strike	Head injury	Juvenile	Unknown	Allentown PA	Released	2018-08-15	17	521											T
Pennsylvania Game Commission (Annual Report)	Responsive Doc 76	19964	MODO	2018-08-07	Fall	2018	Organization	214054	133	Columbidae	Flew into window	Head injury (most likely)	Adult	Unknown	Harrisburg PA	Died	2018-08-09	2	522											T
Pennsylvania Game Commission (Annual Report)	Responsive Doc 76	19990	BLJA	2018-08-08	Fall	2018	Organization	214054	85	Corvidae	Possible window strike	Head injury	Adult	Unknown	Leesport PA	Released	2018-08-17	9	523											T
Pennsylvania Game Commission (Annual Report)	Responsive Doc 76	20000	COHA	2018-08-09	Fall	2018	Organization	214054	410	Accipitridae	Flew into glass door	Possible head injury	Juvenile	Unknown	Mohnton PA	Released	2018-08-12	3	524											T
Pennsylvania Game Commission (Annual Report)	Responsive Doc 76	20132	NOCA	2018-08-17	Fall	2018	Organization	214054	45	Cardinalidae	Flew into window	Head injury	Fledgeling	Unknown	Wyomissing PA	Released	2018-09-06	20	525											T
Pennsylvania Game Commission (Annual Report)	Responsive Doc 76	20396	COHA	2018-09-04	Fall	2018	Organization	214054	410	Accipitridae	Flew into building	Broken wing, humerus bone through wing	"Young adult"	Unknown	Conastago Valley PA	Euthanized	2018-09-04	0	526					T
Pennsylvania Game Commission (Annual Report)	Responsive Doc 76	20435	PUFI	2018-09-08	Fall	2018	Organization	214054	25	Fringillidae	Window collision	Head injury	Adult	Unknown	Spring Township PA	Released	2018-09-11	3	527											T
Pennsylvania Game Commission (Annual Report)	Responsive Doc 88	20521	GRCA	2018-09-14	Fall	2018	Organization	214054	39.9	Mimidae	Probably hit window	Possible pelvic injury	Adult	Unknown	Reading PA	Euthanized	2018-09-16	2	528														T
Pennsylvania Game Commission (Annual Report)	Responsive Doc 76	20592	PUFI	2018-09-21	Fall	2018	Organization	214054	25	Fringillidae	Flew into wall	Swelling in left wing	Adult	Unknown	Hummelstown PA	Released	2018-09-25	4	529													Wing
Pennsylvania Game Commission (Annual Report)	Responsive Doc 76	20670	DOWO	2018-10-03	Fall	2018	Organization	214054	24.5	Picidae	Window strike	Head injury, bleeding bill	Adult	Unknown	Lancaster County PA	Died	2018-10-04	1	530									T		T
Pennsylvania Game Commission (Annual Report)	Responsive Doc 88	20671	YBSA	2018-10-03	Fall	2018	Organization	214054	49	Picidae	Window strike	Head injury	Adult	Unknown	Lancaster County PA	Released	2018-10-22	19	531											T
Pennsylvania Game Commission (Annual Report)	Responsive Doc 76	20683	PIWA	2018-10-05	Fall	2018	Organization	214054	12	Parulidae	Flew into window	Head trauma	Juvenile	Unknown	Palmyra City PA	Released	2018-10-12	7	532											T
Pennsylvania Game Commission (Annual Report)	Responsive Doc 76	20699	CHSP	2018-10-10	Fall	2018	Organization	214054	13.5	Passerellidae	Hit window	Head injury	Adult	Unknown	Pottsville PA	Released	2018-10-10	0	533											T
Pennsylvania Game Commission (Annual Report)	Responsive Doc 76	20710	CHSW	2018-10-15	Fall	2018	Organization	214054	23.5	Apodidae	Flew into window	Head injury	Adult	Unknown	Reading PA	Released	2018-10-15	0	534											T
Pennsylvania Game Commission (Annual Report)	Responsive Doc 76	20724	WBNU	2018-10-20	Fall	2018	Organization	214054	24	Sittidae	Hit window	Concussion	Adult	Unknown	Schuylkill Township PA	Died	2018-10-24	4	535			T
Pennsylvania Game Commission (Annual Report)	Responsive Doc 76	20728	AMGO	2018-10-21	Fall	2018	Organization	214054	15.5	Fringillidae	Hit window	Right fracture of radius/ulna	Adult	Unknown	Heritage in Greenhill PA	Released	2018-12-30	70	536					T
Pennsylvania Game Commission (Annual Report)	Responsive Doc 76	20741	GCKI	2018-10-30	Fall	2018	Organization	214054	6	Regulidae	Possible window strike	Head injury	Adult	Unknown	Schuylkill Haven PA	Died	2018-10-31	1	537											T
Pennsylvania Game Commission (Annual Report)	Responsive Doc 76	20742	DEJU	2018-10-30	Fall	2018	Organization	214054	24	Passerellidae	Window strike	Head injury	Adult	Unknown	Auburn PA	Released	2018-11-01	2	538											T
Pennsylvania Game Commission (Annual Report)	Responsive Doc 76	20748	COHA	2018-11-03	Fall	2018	Organization	214054	410	Accipitridae	Flew into a building window	Internal bleeding, head injury	Adult	Unknown	Pine Grove Borough PA	Died	2018-11-03	0	539											T						T
Pennsylvania Game Commission (Annual Report)	Responsive Doc 76	20754	HAWO	2018-11-06	Fall	2018	Organization	214054	67.5	Picidae	Window strike	Head injury	"Young"	Unknown	Wyomissing PA	Died	2018-11-07	1	540											T
Pennsylvania Game Commission (Annual Report)	Responsive Doc 76	20790	NOCA	2018-12-05	Winter	2018	Organization	214054	45	Cardinalidae	Hit window	Head injury	Adult	Unknown	Pottsville PA	Released	2018-12-16	11	541											T
Pennsylvania Game Commission (Annual Report)	Responsive Doc 76	20853	AMCR	2019-01-20	Winter	2019	Organization	214054	468	Corvidae	Possible window or car collison	Inflammation left shoulder	Adult	Unknown	Allentown PA	Died	2019-07-11	172	542					T
Pennsylvania Game Commission (Annual Report)	Responsive Doc 76	20867	HAWO	2019-01-28	Winter	2019	Organization	214054	67.5	Picidae	Window strike	Head injury	Adult	Unknown	Schuylkill Township PA	Died	2019-02-05	8	543											T
Pennsylvania Game Commission (Annual Report)	Responsive Doc 76	20869	DEJU	2019-01-31	Winter	2019	Organization	214054	24	Passerellidae	Window strike	Swelling in wing, head injury	Adult	Unknown	Hamburg PA	Released	2019-02-07	7	544											T		Wing
Pennsylvania Game Commission (Annual Report)	Responsive Doc 85	20978	SOSP	2019-04-01	Spring	2019	Organization	214054	32.5	Passerellidae	Window strike	Swelling right wing, possible dislocation	Adult	Unknown	Camp Hill PA	Died	2019-04-01	0	545					T								Wing
Pennsylvania Game Commission (Annual Report)	Responsive Doc 76	21162	SSHA	2019-04-24	Spring	2019	Organization	214054	152.5	Accipitridae	Possible window strike	Head injury, swelling in right shoulder	Adult	Unknown	Ashland PA	Died	2019-04-26	2	546											T		Shoulder
Pennsylvania Game Commission (Annual Report)	Responsive Doc 76	21245	CHSP	2019-04-30	Spring	2019	Organization	214054	13.5	Passerellidae	Struck window	head injury	Adult	Unknown	Fleetwood PA	Released	2019-04-30	0	547											T
Pennsylvania Game Commission (Annual Report)	Responsive Doc 76	21373	AMRO	2019-05-06	Spring	2019	Organization	214054	81	Turdidae	Flew into window	CNS, Head injury	Adult	Unknown	Schuylkill Haven PA	Died	2019-05-06	0	548											T								T
Pennsylvania Game Commission (Annual Report)	Responsive Doc 76	21390	GRCA	2019-05-08	Spring	2019	Organization	214054	39.9	Mimidae	Possible window hit	rupturedd air sacs	Adult	Unknown	Lebanon PA	Dead on Arrival	2019-05-08	0	549																								T
Pennsylvania Game Commission (Annual Report)	Responsive Doc 76	22366	BLJA	2019-06-18	Summer	2019	Organization	214054	85	Corvidae	Possible window strike	Neurologic	Adult	Unknown	Reading PA	Euthanized	2019-06-19	1	550																			T
Pennsylvania Game Commission (Annual Report)	Responsive Doc 76	22488	PEFA	2019-06-22	Summer	2019	Organization	214054	1065	Falconidae	Possibly flew into window	Head injury, rupturedd air sac	Fledgeling	Unknown	Reading PA	Released	2019-06-28	6	551											T													T
Pennsylvania Game Commission (Annual Report)	Responsive Doc 77.1	17-1316	GRCA	2017-07-02	Summer	2017	Organization	160566	39.9	Mimidae	Flew into door	Concussion, fracture, shock/stress	Juvenile	Female	Lehigh County PA	Released	2017-07-21	19	552	T		T
Pennsylvania Game Commission (Annual Report)	Responsive Doc 77.1	17-1539	EAPH	2017-07-07	Summer	2017	Organization	160566	18.5	Tyrannidae	Window strike	Concussion, on back for 3 hours	Adult	Unknown	Monroe County PA	Died	2017-07-07	0	553			T																				T
Pennsylvania Game Commission (Annual Report)	Responsive Doc 77.1	17-1354	YBCU	2017-07-15	Summer	2017	Organization	160566	60	Cuculidae	Window strike	Concussion	Juvenile	Unknown	Monroe County PA	Released	2017-07-19	4	554			T
Pennsylvania Game Commission (Annual Report)	Responsive Doc 77.1	17-1390	BLJA	2017-07-19	Summer	2017	Organization	160566	85	Corvidae	Hit window	Concussion, lower beak fracture distal	Adult	Unknown	Monroe County PA	Released	2017-08-12	24	555			T						T
Pennsylvania Game Commission (Annual Report)	Responsive Doc 77.1	17-1417	AMRO	2017-07-23	Summer	2017	Organization	160566	81	Turdidae	Window strike	Concussion	Adult	Male	Northampton County PA	Released	2017-07-30	7	556			T
Pennsylvania Game Commission (Annual Report)	Responsive Doc 77.1	17-1475	AMRO	2017-07-30	Summer	2017	Organization	160566	81	Turdidae	Window strike	Concussion	Adult	Female	Northampton County PA	Released	2017-08-03	4	557			T
Pennsylvania Game Commission (Annual Report)	Responsive Doc 77.1	17-1493	YSFL	2017-07-31	Summer	2017	Organization	160566	135	Picidae	Window strike	Concussion	Adult	Female	Monroe County PA	Released	2017-08-03	3	558			T
Pennsylvania Game Commission (Annual Report)	Responsive Doc 77.1	17-1651	AMRO	2017-08-02	Fall	2017	Organization	160566	81	Turdidae	Window strike	Concussion	Juvenile	Female	Wayne County PA	Released	2017-08-11	9	559			T
Pennsylvania Game Commission (Annual Report)	Responsive Doc 77.1	17-1653	GRCA	2017-08-02	Fall	2017	Organization	160566	39.9	Mimidae	Window strike	Concussion	Adult	Unknown	Lehigh County PA	Released	2017-08-12	10	560			T
Pennsylvania Game Commission (Annual Report)	Responsive Doc 77.1	17-1688	AMCR	2017-08-05	Fall	2017	Organization	160566	468	Corvidae	Hit roof, then slid down window	Concussion	Adult	Male	Northampton County PA	Died	2017-08-05	0	561			T
Pennsylvania Game Commission (Annual Report)	Responsive Doc 77.1	17-1719	WOTH	2017-08-07	Fall	2017	Organization	160566	45	Turdidae	Window strike	Concussion, pelvic fracture	Juvenile	Unknown	Northampton County PA	Died	2017-08-07	0	562			T											T
Pennsylvania Game Commission (Annual Report)	Responsive Doc 77.1	17-1749	HOWR	2017-08-10	Fall	2017	Organization	160566	11	Troglodytidae	Window strike	Concussion	Adult	Unknown	Lehigh County PA	Released	2017-08-12	2	563			T
Pennsylvania Game Commission (Annual Report)	Responsive Doc 77.1	17-1762	HOFI	2017-08-11	Fall	2017	Organization	160566	21.5	Fringillidae	Window strike, then fell on concrete steps	Concussion, shock/stress	Adult	Female	Northampton County PA	Released	2017-08-13	2	564	T		T
Pennsylvania Game Commission (Annual Report)	Responsive Doc 77.1	17-1805	COHA	2017-08-14	Fall	2017	Organization	160566	410	Accipitridae	Window strike	Pelvic Injury	Juvenile	Male	Lehigh County PA	Released	2017-09-11	28	565														T
Pennsylvania Game Commission (Annual Report)	Responsive Doc 77.1	17-1870	COHA	2017-08-22	Fall	2017	Organization	160566	410	Accipitridae	Window strike	Concussion, bruised right wing	Juvenile	Male	Pike County, PA	Released	2017-09-07	16	566			T										Wing
Pennsylvania Game Commission (Annual Report)	Responsive Doc 77.2	17-2026	AMCR	2017-09-07	Fall	2017	Organization	160566	468	Corvidae	Flew into window	Dislocated right wing	Adult	Unknown	Monroe County PA	Euthanized	2017-09-30	23	567					T
Pennsylvania Game Commission (Annual Report)	Responsive Doc 77.2	17-2061	CEDW	2017-09-10	Fall	2017	Organization	160566	32	Bombycillidae	Hit side of house	Concussion	Adult	Female	Monroe County PA	Released	2017-09-12	2	568			T
Pennsylvania Game Commission (Annual Report)	Responsive Doc 77.2	17-2104	HOFI	2017-09-18	Fall	2017	Organization	160566	21.5	Fringillidae	Window strike	Concussion, shock/stress	Adult	Female	Monroe County PA	Released	2017-09-23	5	569	T		T
Pennsylvania Game Commission (Annual Report)	Responsive Doc 77.2	17-2156	YBSA	2017-10-06	Fall	2017	Organization	160566	49	Picidae	Hit window hard	Concussion	Adult	Female	Lehigh County PA	Released	2017-10-11	5	570			T
Pennsylvania Game Commission (Annual Report)	Responsive Doc 77.2	17-2262	WTSP	2017-12-13	Winter	2017	Organization	160566	27	Passerellidae	Window strike	Concussion	Unknown	Unknown	Northampton County PA	Released	2017-12-16	3	571			T
Pennsylvania Game Commission (Annual Report)	Responsive Doc 77.2	17-2263	EUST	2017-12-13	Winter	2017	Organization	160566	78	Sturnidae	Possible window strike	Concussion	Adult	Unknown	Lehigh County PA	Euthanized	2017-12-16	3	572			T
Pennsylvania Game Commission (Annual Report)	Responsive Doc 77.2	17-2265	COHA	2017-12-16	Winter	2017	Organization	160566	410	Accipitridae	Window strike	Concussion	Adult	Male	Lehigh County PA	Released	Not recorded	NA	573			T
Pennsylvania Game Commission (Annual Report)	Responsive Doc 77.2	18-89	COHA	2018-03-10	Spring	2018	Organization	160566	410	Accipitridae	Window strike	Fracured humerus/ulna all at joint	Adult	Female	Monroe County PA	Euthanized	2018-03-10	0	574							T
Pennsylvania Game Commission (Annual Report)	Responsive Doc 77.2	18-105	SOSP	2018-03-29	Spring	2018	Organization	160566	32.5	Passerellidae	Window strike	Concussion	Adult	Unknown	Northampton County PA	Released	2018-04-08	10	575			T
Pennsylvania Game Commission (Annual Report)	Responsive Doc 77.3	18-194	YSFL	2018-04-05	Spring	2018	Organization	160566	135	Picidae	Lying on sidewalk next to large plate glass window	Concussion, shock/stress	Adult	Female	Northampton County PA	Released	2018-04-05	0	576	T		T
Pennsylvania Game Commission (Annual Report)	Responsive Doc 77.3	18-229	PIWO	2018-04-12	Spring	2018	Organization	160566	300	Picidae	Hit house	Concussion, shock/stress	Adult	Unknown	Monroe County PA	Died	2018-04-18	6	577	T		T
Pennsylvania Game Commission (Annual Report)	Responsive Doc 77.3	18-267	DOWO	2018-04-15	Spring	2018	Organization	160566	24.5	Picidae	Window strike	Concussion	Adult	Male	Monroe County PA	Released	2018-05-18	33	578			T
Pennsylvania Game Commission (Annual Report)	Responsive Doc 77.3	18-337	RSHA	2018-04-21	Spring	2018	Organization	160566	630	Accipitridae	Window strike	Left ulna fracture	Adult	Male	Northampton County PA	Released	2018-06-22	62	579							T
Pennsylvania Game Commission (Annual Report)	Responsive Doc 77.3	18-442	YSFL	2018-04-29	Spring	2018	Organization	160566	135	Picidae	Window strike	Concussion	Adult	Female	Northampton County PA	Released	2018-05-12	13	580			T
Pennsylvania Game Commission (Annual Report)	Responsive Doc 77.3	18-978	WOTH	2018-05-09	Spring	2018	Organization	160566	45	Turdidae	Window strike	Concussion	Adult	Unknown	Lehigh County PA	Released	2018-05-14	5	581			T
Pennsylvania Game Commission (Annual Report)	Responsive Doc 77.3	18-1018	MODO	2018-05-16	Spring	2018	Organization	160566	133	Columbidae	Hit window	Removed by finder	Juvenile	Unknown	Lehigh County PA	Released	2018-05-24	8	582
Pennsylvania Game Commission (Annual Report)	Responsive Doc 77.3	18-1017	MODO	2018-05-16	Spring	2018	Organization	160566	133	Columbidae	Hit window	Removed by finder	Juvenile	Unknown	Lehigh County PA	Released	2018-05-24	8	583
Pennsylvania Game Commission (Annual Report)	Responsive Doc 77.4	18-1078	EUST	2018-05-25	Spring	2018	Organization	160566	78	Sturnidae	Window strike	Concussion, shock/stress	Adult	Unknown	Lehigh County PA	Released	2018-06-09	15	584	T		T
Pennsylvania Game Commission (Annual Report)	Responsive Doc 77.4	18-1227	MODO	2018-06-13	Summer	2018	Organization	160566	133	Columbidae	Window strike	Concussion	Juvenile	Unknown	Northampton County PA	Released	2018-06-26	13	585			T
Pennsylvania Game Commission (Annual Report)	Responsive Doc 77.4	18-1342	COGR	2018-06-25	Summer	2018	Organization	160566	108	Icteridae	Window strike	Concussion	Adult	Unknown	Northampton County PA	Released	2018-07-03	8	586			T
Pennsylvania Game Commission (Annual Report)	Responsive Doc 77.4	18-1348	PIWO	2018-06-26	Summer	2018	Organization	160566	300	Picidae	Flew into glass door	Concussion, shock/stress	Adult	Male	Monroe County PA	Died	2018-06-27	1	587	T		T
Pennsylvania Game Commission (Annual Report)	Responsive Doc 78.1	19-1785	GRCA	2019-07-10	Summer	2019	Organization	160566	39.9	Mimidae	Window strike	Concussion	Adult	Unknown	Northampton County PA	Released	2019-07-11	1	588			T
Pennsylvania Game Commission (Annual Report)	Responsive Doc 78.1	19-1958	BCCH	2019-07-23	Summer	2019	Organization	160566	11.5	Paridae	HIt window then cat attack	shock, concussion, puncture wounds	Adult	Unknown	Luzerne County PA	Died	2019-07-23	0	589	T		T									Unspecified
Pennsylvania Game Commission (Annual Report)	Responsive Doc 78.1	19-1971	RWBL	2019-07-23	Summer	2019	Organization	160566	54.5	Icteridae	Possible window hit	Couldn't stand up or fly, pelvic bruise	Juvenile	Unknown	Northampton County PA	Released	2019-08-03	11	590														T								T	T
Pennsylvania Game Commission (Annual Report)	Responsive Doc 78.1	19-2126	NOCA	2019-08-03	Fall	2019	Organization	160566	45	Cardinalidae	Possible window hit	Injured wing, head trauma	Adult	Female	Luzerne County PA	Died	2019-08-05	2	591					T						T
Pennsylvania Game Commission (Annual Report)	Responsive Doc 78.1	19-2232	AMRO	2019-08-11	Fall	2019	Organization	160566	81	Turdidae	Hit window	Soft tissue damage on right wing	Juvenile	Male	Pike County, PA	Released	2019-08-23	12	592													Wing
Pennsylvania Game Commission (Annual Report)	Responsive Doc 78.1	19-2237	BWHA	2019-08-12	Fall	2019	Organization	160566	412.5	Accipitridae	Flew into window	Concussion, had for 1.5 days	Juvenile	Unknown	Monroe County PA	Released	2019-09-08	27	593			T
Pennsylvania Game Commission (Annual Report)	Responsive Doc 78.1	19-2349	HOFI	2019-08-23	Fall	2019	Organization	160566	21.5	Fringillidae	Flew into window	Possible concussion	Adult	Female	Monroe County PA	Died	2019-08-23	0	594			T
Pennsylvania Game Commission (Annual Report)	Responsive Doc 78.1	19-2350	WOTH	2019-08-23	Fall	2019	Organization	160566	45	Turdidae	Flew into window	Concussion	Adult	Unknown	Carbon County PA	Released	2019-08-28	5	595			T
Pennsylvania Game Commission (Annual Report)	Responsive Doc 78.1	19-2432	MODO	2019-08-30	Fall	2019	Organization	160566	133	Columbidae	Flew into window	Concusison	Adult	Male	Lackawanna PA	Released	2019-09-20	21	596			T
Pennsylvania Game Commission (Annual Report)	Responsive Doc 78.2	19-2560	SCTA	2019-09-08	Fall	2019	Organization	160566	30.5	Cardinalidae	Flew into window	Concussion, dazed	Adult	Female	Monroe County PA	Released	Not recorded	NA	597	T		T
Pennsylvania Game Commission (Annual Report)	Responsive Doc 78.2	19-2650	HOSP	2019-09-19	Fall	2019	Organization	160566	28.5	Passeridae	Hit window	Concussion	Adult	Female	Northampton County PA	Released	2019-09-24	5	598			T
Pennsylvania Game Commission (Annual Report)	Responsive Doc 78.2	19-2730	NOPA	2019-10-03	Fall	2019	Organization	160566	8	Parulidae	Hit window	Concussion	Adult	Unknown	Lehigh County PA	Released	2019-10-04	1	599			T
Pennsylvania Game Commission (Annual Report)	Responsive Doc 78.2	19-2793	WOTH	2019-10-24	Fall	2019	Organization	160566	45	Turdidae	Hit window	Concussion	Adult	Unknown	Monroe County PA	Released	2019-10-29	5	600			T
Pennsylvania Game Commission (Annual Report)	Responsive Doc 78.2	19-2846	WOTH	2019-11-08	Fall	2019	Organization	160566	45	Turdidae	Window strike	Concussion, cat attack	Adult	Male	Northampton County PA	Released	Not recorded	NA	601			T															T
Pennsylvania Game Commission (Annual Report)	Responsive Doc 78.2	19-2868	NOCA	2019-12-06	Winter	2019	Organization	160566	45	Cardinalidae	Hit a window	Concussion	Adult	Male	Lehigh County PA	Released	2019-12-10	4	602			T
Pennsylvania Game Commission (Annual Report)	Responsive Doc 78.2	19-2871	BLJA	2019-12-07	Winter	2019	Organization	160566	85	Corvidae	Hit window	Concussion	Adult	Unknown	Monroe County PA	Released	2019-12-14	7	603			T
Pennsylvania Game Commission (Annual Report)	Responsive Doc 78.2	19-2916	NOCA	2019-12-31	Winter	2019	Organization	160566	45	Cardinalidae	Hit window	Concussion, bruise	Adult	Male	Monroe County PA	Released	2020-01-03	3	604			T										Unspecified
Pennsylvania Game Commission (Annual Report)	Responsive Doc 78.2	20-1	COHA	2020-01-01	Winter	2020	Organization	160566	410	Accipitridae	Hit a glass bus shelter	Concussion	Adult	Female	Lehigh County PA	Released	2020-01-04	3	605			T
Pennsylvania Game Commission (Annual Report)	Responsive Doc 78.2	20-85	AMRO	2020-02-24	Winter	2020	Organization	160566	81	Turdidae	Hit a window	Concussion	Adult	Male	Lehigh County PA	Died	2020-02-25	1	606			T
Pennsylvania Game Commission (Annual Report)	Responsive Doc 78.2	20-184	DEJU	2020-03-24	Spring	2020	Organization	160566	24	Passerellidae	Hit their window	Severe concussion	Adult	Unknown	Northampton County PA	Died	2020-03-26	2	607			T
Pennsylvania Game Commission (Annual Report)	Responsive Doc 78.2	20-250	COHA	2020-04-04	Spring	2020	Organization	160566	410	Accipitridae	Hit their window	Concussion	Adult	Female	Northampton County PA	Released	2020-04-14	10	608			T
Pennsylvania Game Commission (Annual Report)	Responsive Doc 78.2	20-304	YBSA	2020-04-09	Spring	2020	Organization	160566	49	Picidae	Window strike	mild concussion	Adult	Unknown	Monroe County PA	Released	2020-04-10	1	609			T
Pennsylvania Game Commission (Annual Report)	Responsive Doc 78.2	20-300	YSFL	2020-04-10	Spring	2020	Organization	160566	135	Picidae	Hit window	Minor concussion	Adult	Male	Monroe County PA	Released	2020-04-10	0	610			T
Pennsylvania Game Commission (Annual Report)	Responsive Doc 78.3	20-2013	DOWO	2020-05-07	Spring	2020	Organization	160566	24.5	Picidae	Hit window	Not recorded	Juvenile	Unknown	Berks County PA	Released	Not recorded	NA	611
Pennsylvania Game Commission (Annual Report)	Responsive Doc 78.3	20-755	SCTA	2020-05-11	Spring	2020	Organization	160566	30.5	Cardinalidae	Window strike	Mild concussion	Adult	Male	Monroe County PA	Released	2020-05-15	4	612			T
Pennsylvania Game Commission (Annual Report)	Responsive Doc 78.3	20-1340	DOWO	2020-05-31	Spring	2020	Organization	160566	24.5	Picidae	Window strike	Dead on arrival	Adult	Unknown	Northampton County PA	Dead on Arrival	2020-05-31	0	613
Pennsylvania Game Commission (Annual Report)	Responsive Doc 78.4	20-1710	GRCA	2020-06-16	Summer	2020	Organization	160566	39.9	Mimidae	Window strike	Concussion	Adult	Unknown	Susquehanna PA	Released	2020-06-20	4	614			T
Pennsylvania Game Commission (Annual Report)	Responsive Doc 78.4	20-1738	DOWO	2020-06-17	Summer	2020	Organization	160566	24.5	Picidae	Window strike	Concussion	Adult	Male	Luzerne County PA	Released	2020-07-13	26	615			T
Pennsylvania Game Commission (Annual Report)	Responsive Doc 78.4	20-1920	RBWO	2020-06-24	Summer	2020	Organization	160566	73.5	Picidae	Window strike	Pelvic Injury	Adult	Female	Carbon County PA	Died	2020-06-25	1	616														T
Pennsylvania Game Commission (Annual Report)	Responsive Doc 78.4	20-1926	EUST	2020-06-25	Summer	2020	Organization	160566	78	Sturnidae	Window strike	Pelvic Injury	Juvenile	Unknown	Northampton County PA	Euthanized	2020-06-25	0	617														T
Pennsylvania Game Commission (Annual Report)	Responsive Doc 78.4	20-1980	MODO	2020-06-28	Summer	2020	Organization	160566	133	Columbidae	Window strike	Left wing fracture	Adult	Unknown	Lackawanna PA	Euthanized	2020-06-28	0	618					T
Pennsylvania Game Commission (Annual Report)	Responsive Doc 78.4	20-1982	COGR	2020-06-29	Summer	2020	Organization	160566	108	Icteridae	Window strike	Concussion	Adult	Unknown	Monroe County PA	Released	2020-06-30	1	619			T
Pennsylvania Game Commission (Annual Report)	Responsive Doc 78.3	20-896	HAWO	2020-05-16	Spring	2020	Organization	160566	67.5	Picidae	Window strike	Concussion	Adult	Unknown	Northampton County PA	Released	2020-05-17	1	620			T
Pennsylvania Game Commission (Annual Report)	Responsive Doc 78.3	20-1172	MODO	2020-05-26	Spring	2020	Organization	160566	133	Columbidae	Window strike	Right wing bruising	Adult	Unknown	Dauphin PA	Released	2020-06-06	11	621													Wing
Pennsylvania Game Commission (Annual Report)	Responsive Doc 79.1	18-1407	MODO	Not recorded	NA	NA	Organization	160566	133	Columbidae	Window strike	Concussion	Juvenile	Unknown	Northampton County PA	Released	Not recorded	NA	622			T
Pennsylvania Game Commission (Annual Report)	Responsive Doc 79.1	18-1590	BLJA	Not recorded	NA	NA	Organization	160566	85	Corvidae	Window strike	Concussion	Juvenile	Unknown	Lehigh County PA	Released	Not recorded	NA	623			T
Pennsylvania Game Commission (Annual Report)	Responsive Doc 79.1	18-1653	YBSA	Not recorded	NA	NA	Organization	160566	49	Picidae	Window strike	Concussion	Adult	Female	Monroe County PA	Released	Not recorded	NA	624			T
Pennsylvania Game Commission (Annual Report)	Responsive Doc 79.1	18-1678	YSFL	Not recorded	NA	NA	Organization	160566	135	Picidae	Window strike	Concussion	Adult	Female	Northampton County PA	Released	Not recorded	NA	625			T
Pennsylvania Game Commission (Annual Report)	Responsive Doc 79.1	18-1787	WOTH	Not recorded	NA	NA	Organization	160566	45	Turdidae	Window Strike	Concussion	Adult	Unknown	Lehigh County PA	Released	Not recorded	NA	626			T
Pennsylvania Game Commission (Annual Report)	Responsive Doc 79.1	18-1801	YSFL	Not recorded	NA	NA	Organization	160566	135	Picidae	Window Strike	Pelvic Injury	Adult	Male	Monroe County PA	Released	Not recorded	NA	627														T
Pennsylvania Game Commission (Annual Report)	Responsive Doc 79.1	18-1857	COHA	Not recorded	NA	NA	Organization	160566	410	Accipitridae	Window Strike	Concussion	Adult	Unknown	Northampton County PA	Released	Not recorded	NA	628			T
Pennsylvania Game Commission (Annual Report)	Responsive Doc 79.1	18-1927	RTHU	Not recorded	NA	NA	Organization	160566	4	Trochilidae	Window Strike	Wing injury to soft tissue	Juvenile	Unknown	Lackawanna PA	Died	Not recorded	NA	629													Wing
Pennsylvania Game Commission (Annual Report)	Responsive Doc 79.1	18-1937	HOSP	Not recorded	NA	NA	Organization	160566	28.5	Passeridae	Possible window strike	Unable to fly or stand, concussion	Adult	Female	Lehigh County PA	Dead on Arrival	Not recorded	NA	630			T																			T	T
Pennsylvania Game Commission (Annual Report)	Responsive Doc 79.1	18-1997	COHA	Not recorded	NA	NA	Organization	160566	410	Accipitridae	Flew through window	Shock/stress	Adult	Male	Wayne County PA	Released	Not recorded	NA	631	T
Pennsylvania Game Commission (Annual Report)	Responsive Doc 79.1	18-2041	GRCA	Not recorded	NA	NA	Organization	160566	39.9	Mimidae	Window Strike	Left wing fracture	Adult	Unknown	Monroe County PA	Euthanized	Not recorded	NA	632					T
Pennsylvania Game Commission (Annual Report)	Responsive Doc 79.1	18-2048	GRCA	Not recorded	NA	NA	Organization	160566	39.9	Mimidae	Window Strike	Severe concussion	Adult	Unknown	Lehigh County PA	Released	Not recorded	NA	633			T
Pennsylvania Game Commission (Annual Report)	Responsive Doc 79.2	18-2080	COHA	Not recorded	NA	NA	Organization	160566	410	Accipitridae	Hit window hard	Pelvic bruise	Juvenile	Unknown	Lehigh County PA	Released	Not recorded	NA	634													Pelvic	T
Pennsylvania Game Commission (Annual Report)	Responsive Doc 79.2	18-2146	WOTH	Not recorded	NA	NA	Organization	160566	45	Turdidae	Impact with building	Head trauma	Adult	Unknown	Lehigh County PA	Died	Not recorded	NA	635											T
Pennsylvania Game Commission (Annual Report)	Responsive Doc 79.2	18-2336	REVI	Not recorded	NA	NA	Organization	160566	19	Vireonidae	House strike	Concussion	Adult	Unknown	Monroe County PA	Released	Not recorded	NA	636			T
Pennsylvania Game Commission (Annual Report)	Responsive Doc 79.2	18-2356	YSFL	Not recorded	NA	NA	Organization	160566	135	Picidae	Window Strike	Pelvis fracture	Adult	Female	Luzerne County PA	Released	Not recorded	NA	637														T
Pennsylvania Game Commission (Annual Report)	Responsive Doc 79.2	18-2370	YSFL	Not recorded	NA	NA	Organization	160566	135	Picidae	Window Strike	Concussion, shock/stress	Adult	Unknown	Lehigh County PA	Released	Not recorded	NA	638	T		T
Pennsylvania Game Commission (Annual Report)	Responsive Doc 79.2	18-2381	EUST	Not recorded	NA	NA	Organization	160566	78	Sturnidae	Window Strike	Concussion	Adult	Unknown	Lackawanna PA	Released	Not recorded	NA	639			T
Pennsylvania Game Commission (Annual Report)	Responsive Doc 79.2	18-2385	NOCA	Not recorded	NA	NA	Organization	160566	45	Cardinalidae	Window Strike	Fractured neck, Concussion	Adult	Female	Monroe County PA	Dead on Arrival	Not recorded	NA	640			T			T
Pennsylvania Game Commission (Annual Report)	Responsive Doc 79.2	18-2405	AMKE	Not recorded	NA	NA	Organization	160566	122.5	Falconidae	Window Strike	Concussion	Adult	Male	Monroe County PA	Released	Not recorded	NA	641			T
Pennsylvania Game Commission (Annual Report)	Responsive Doc 79.2	18-2441	YRWA	Not recorded	NA	NA	Organization	160566	12.5	Parulidae	Window Strike	Concussion	Adult	Unknown	Northampton County PA	Released	Not recorded	NA	642			T
Pennsylvania Game Commission (Annual Report)	Responsive Doc 79.2	18-2447	AMRO	Not recorded	NA	NA	Organization	160566	81	Turdidae	Window Strike	Concussion	Adult	Female	Northampton County PA	Died	Not recorded	NA	643			T
Pennsylvania Game Commission (Annual Report)	Responsive Doc 79.2	18-2474	NOCA	Not recorded	NA	NA	Organization	160566	45	Cardinalidae	Window Strike	Severe concussion, shock/stress	Adult	Female	Lackawanna PA	Died	Not recorded	NA	644	T		T
Pennsylvania Game Commission (Annual Report)	Responsive Doc 79.2	18-2476	ROPI	Not recorded	NA	NA	Organization	160566	322.5	Columbidae	Window Strike	Concussion	Adult	Unknown	Lackawanna PA	Released	Not recorded	NA	645			T
Pennsylvania Game Commission (Annual Report)	Responsive Doc 79.2	18-2500	GRFL	Not recorded	NA	NA	Organization	160566	12.5	Tyrannidae	Window Strike	Concussion	Unknown	Unknown	Lehigh County PA	Released	Not recorded	NA	646			T
Pennsylvania Game Commission (Annual Report)	Responsive Doc 79.2	18-2506	WOTH	Not recorded	NA	NA	Organization	160566	45	Turdidae	Window Strike	Concussion	Adult	Unknown	Lehigh County PA	Released	Not recorded	NA	647			T
Pennsylvania Game Commission (Annual Report)	Responsive Doc 79.2	18-2507	BAWW	Not recorded	NA	NA	Organization	160566	11.5	Parulidae	Window Strike	Concussion	Adult	Unknown	Monroe County PA	Released	Not recorded	NA	648			T
Pennsylvania Game Commission (Annual Report)	Responsive Doc 79.2	18-2513	DEJU	Not recorded	NA	NA	Organization	160566	24	Passerellidae	Window Strike	Concussion, missing tail feathers	Adult	Female	Wayne County PA	Released	Not recorded	NA	649			T
Pennsylvania Game Commission (Annual Report)	Responsive Doc 79.2	18-2521	COHA	Not recorded	NA	NA	Organization	160566	410	Accipitridae	Window Strike	Concussion	Adult	Male	Northampton County PA	Released	Not recorded	NA	650			T
Pennsylvania Game Commission (Annual Report)	Responsive Doc 79.2	18-2545	MODO	Not recorded	NA	NA	Organization	160566	133	Columbidae	Window Strike	Concussion, partially healed fractured right leg	Adult	Unknown	Northampton County PA	Released	Not recorded	NA	651			T				T
Pennsylvania Game Commission (Annual Report)	Responsive Doc 79.2	18-2552	DEJU	Not recorded	NA	NA	Organization	160566	24	Passerellidae	Window Strike	Concussion	Adult	Unknown	Monroe County PA	Released	Not recorded	NA	652			T
Pennsylvania Game Commission (Annual Report)	Responsive Doc 79.2	18-2561	NOCA	Not recorded	NA	NA	Organization	160566	45	Cardinalidae	Window Strike	Concussion	Adult	Male	Northampton County PA	Died	Not recorded	NA	653			T
Pennsylvania Game Commission (Annual Report)	Responsive Doc 79.2	18-2584	NOCA	Not recorded	NA	NA	Organization	160566	45	Cardinalidae	Window Strike	Concussion	Unknown	Unknown	Lackawanna PA	Released	Not recorded	NA	654			T
Pennsylvania Game Commission (Annual Report)	Responsive Doc 79.2	19-12	DEJU	Not recorded	NA	NA	Organization	160566	24	Passerellidae	Window Strike	Broken wing	Adult	Female	Lehigh County PA	Died	Not recorded	NA	655					T
Pennsylvania Game Commission (Annual Report)	Responsive Doc 79.3	19-44	DOWO	Not recorded	NA	NA	Organization	160566	24.5	Picidae	Ran into window at her house late afternoon	Unconscious, Concussion	Adult	Unknown	Monroe County PA	Euthanized	Not recorded	NA	656			T	T
Pennsylvania Game Commission (Annual Report)	Responsive Doc 79.3	19-64	MODO	Not recorded	NA	NA	Organization	160566	133	Columbidae	Possible window Strike	Unable to fly, Concussion	Adult	Unknown	Northampton County PA	Released	Not recorded	NA	657			T																				T
Pennsylvania Game Commission (Annual Report)	Responsive Doc 79.3	19-76	DOWO	Not recorded	NA	NA	Organization	160566	24.5	Picidae	Window Strike	Concussion	Adult	Male	Lehigh County PA	Died	Not recorded	NA	658			T
Pennsylvania Game Commission (Annual Report)	Responsive Doc 79.3	19-87	MODO	Not recorded	NA	NA	Organization	160566	133	Columbidae	Window Strike	Open fracture of left wing	Adult	Male	Northampton County PA	Euthanized	Not recorded	NA	659					T
Pennsylvania Game Commission (Annual Report)	Responsive Doc 79.3	19-88	ROPI	Not recorded	NA	NA	Organization	160566	322.5	Columbidae	Hit door of house	Injured wing, emaciated, old healed injury on right wing	Adult	Male	Luzerne County PA	Released	Not recorded	NA	660													Wing			T
Pennsylvania Game Commission (Annual Report)	Responsive Doc 79.3	19-94	BLVU	Not recorded	NA	NA	Organization	160566	1900	Cathartidae	Ran into window (broke the window)	Open wounds, bleeding	Adult	Unknown	Northampton County PA	Died	Not recorded	NA	661												Unspecified
Pennsylvania Game Commission (Annual Report)	Responsive Doc 79.3	19-106	AMRO	Not recorded	NA	NA	Organization	160566	81	Turdidae	Hit window of house	Concussion	Adult	Male	Monroe County PA	Released	Not recorded	NA	662			T
Pennsylvania Game Commission (Annual Report)	Responsive Doc 79.3	19-114	COHA	Not recorded	NA	NA	Organization	160566	410	Accipitridae	Possible window strike, standing next to building	Concussion	Juvenile	Male	Lehigh County PA	Died	Not recorded	NA	663			T
Pennsylvania Game Commission (Annual Report)	Responsive Doc 79.3	19-410	SSHA	Not recorded	NA	NA	Organization	160566	152.5	Accipitridae	Window Strike	Concussion	Adult	Unknown	Northampton County PA	Died	Not recorded	NA	664			T
Pennsylvania Game Commission (Annual Report)	Responsive Doc 79.3	19-423	AMGO	Not recorded	NA	NA	Organization	160566	15.5	Fringillidae	Window Strike	Concussion	Adult	Male	Lehigh County PA	Released	Not recorded	NA	665			T
Pennsylvania Game Commission (Annual Report)	Responsive Doc 79.3	19-444	AMRO	Not recorded	NA	NA	Organization	160566	81	Turdidae	Hit window	Concussion	Adult	Male	Northampton County PA	Released	Not recorded	NA	666			T
Pennsylvania Game Commission (Annual Report)	Responsive Doc 79.4	19-811	HOFI	Not recorded	NA	NA	Organization	160566	21.5	Fringillidae	Window strike, found on ground	Concussion	Adult	Female	Northampton County PA	Released	Not recorded	NA	667			T
Pennsylvania Game Commission (Annual Report)	Responsive Doc 79.4	19-793	HOFI	Not recorded	NA	NA	Organization	160566	21.5	Fringillidae	Window Strike	Concussion	Adult	Male	Northampton County PA	Released	Not recorded	NA	668			T
Pennsylvania Game Commission (Annual Report)	Responsive Doc 79.4	19-850	OVEN	Not recorded	NA	NA	Organization	160566	22	Parulidae	Hit window	Concussion	Adult	Unknown	Pike County, PA	Released	Not recorded	NA	669			T
Pennsylvania Game Commission (Annual Report)	Responsive Doc 79.4	19-943	AMRO	Not recorded	NA	NA	Organization	160566	81	Turdidae	Window Strike	Laying in grass trying to fly, pelvic fracture	Adult	Female	Monroe County PA	Euthanized	Not recorded	NA	670														T								T	T
Pennsylvania Game Commission (Annual Report)	Responsive Doc 79.4	19-972	AMRO	Not recorded	NA	NA	Organization	160566	81	Turdidae	Window Strike	Concussion	Adult	Male	Monroe County PA	Released	Not recorded	NA	671			T
Pennsylvania Game Commission (Annual Report)	Responsive Doc 79.5	19-1247	AMRO	Not recorded	NA	NA	Organization	160566	81	Turdidae	Window Strike	Concussion	Adult	Male	Northampton County PA	Released	Not recorded	NA	672			T
Pennsylvania Game Commission (Annual Report)	Responsive Doc 79.5	19-1348	AMRO	Not recorded	NA	NA	Organization	160566	81	Turdidae	Possible window strike	Weak, concussion	Fledgeling	Female	Monroe County PA	Released	Not recorded	NA	673			T
Pennsylvania Game Commission (Annual Report)	Responsive Doc 79.5	19-1518	DOWO	Not recorded	NA	NA	Organization	160566	24.5	Picidae	Flew into door	Not flying, concussion	Adult	Male	Monroe County PA	Released	Not recorded	NA	674			T																				T
Pennsylvania Game Commission (Annual Report)	Responsive Doc 79.5	19-1593	AMRO	Not recorded	NA	NA	Organization	160566	81	Turdidae	Window strike	Concussion	Juvenile	Female	Northampton County PA	Released	Not recorded	NA	675			T
Pennsylvania Game Commission (Annual Report)	Responsive Doc 81.1	19-2358	AMRO	2019-07-01	Summer	2019	Organization	7822575	81	Turdidae	WIndow strike	Died shortly after admit	Adult	Unknown	Monroeville PA	Died	2019-07-01	0	676
Pennsylvania Game Commission (Annual Report)	Responsive Doc 81.1	19-2399	RTHU	2019-07-03	Summer	2019	Organization	7822575	4	Trochilidae	WIndow strike	Died shortly after admit	Adult	Unknown	Gibsonia PA	Died	2019-07-03	0	677
Pennsylvania Game Commission (Annual Report)	Responsive Doc 81.1	19-2411	YSFL	2019-07-03	Summer	2019	Organization	7822575	135	Picidae	WIndow strike	Severe head trauma	Adult	Unknown	Pittsburgh PA	Died	2019-07-05	2	678											T
Pennsylvania Game Commission (Annual Report)	Responsive Doc 81.1	19-2519	GRCA	2019-07-09	Summer	2019	Organization	7822575	39.9	Mimidae	WIndow strike	Appears healthy	Adult	Unknown	Pittsburgh PA	Released	2019-07-09	0	679
Pennsylvania Game Commission (Annual Report)	Responsive Doc 81.1	19-2521	RTHU	2019-07-09	Summer	2019	Organization	7822575	4	Trochilidae	WIndow strike	Head trauma, nerve damage, possible wing fracture	Adult	Female	Pittsburgh PA	Euthanized	2019-07-18	9	680					T						T									T
Pennsylvania Game Commission (Annual Report)	Responsive Doc 81.1	19-2546	RBWO	2019-07-10	Summer	2019	Organization	7822575	73.5	Picidae	WIndow strike	Shoulder dislocation	Unknown	Unknown	Murrysville PA	Euthanized	2019-07-10	0	681					T
Pennsylvania Game Commission (Annual Report)	Responsive Doc 81.1	19-2575	YSFL	2019-07-11	Summer	2019	Organization	7822575	135	Picidae	WIndow strike	head trauma, mild dehydration	Juvenile	Unknown	McCandless PA	Died	2019-07-13	2	682											T					T
Pennsylvania Game Commission (Annual Report)	Responsive Doc 81.1	19-2618	MODO	2019-07-13	Summer	2019	Organization	7822575	133	Columbidae	WIndow strike	Concussion, emaciation, dehydration, infection	Juvenile	Unknown	Pittsburgh PA	Died	2019-07-14	1	683			T													T										T
Pennsylvania Game Commission (Annual Report)	Responsive Doc 81.1	19-2621	AMRO	2019-07-14	Summer	2019	Organization	7822575	81	Turdidae	WIndow strike	Left shoulder dislocated	Juvenile	Unknown	Pittsburgh PA	Euthanized	2019-07-14	0	684					T
Pennsylvania Game Commission (Annual Report)	Responsive Doc 81.1	19-2622	AMRO	2019-07-14	Summer	2019	Organization	7822575	81	Turdidae	WIndow strike	Compound wing fracture	Fledgeling	Unknown	Oakmont PA	Euthanized	2019-07-14	0	685					T
Pennsylvania Game Commission (Annual Report)	Responsive Doc 81.1	19-2624	GRCA	2019-07-14	Summer	2019	Organization	7822575	39.9	Mimidae	WIndow strike	Severe concussion	Unknown	Unknown	Verona PA	Died	2019-07-15	1	686			T
Pennsylvania Game Commission (Annual Report)	Responsive Doc 81.1	19-2626	AMRO	2019-07-14	Summer	2019	Organization	7822575	81	Turdidae	WIndow strike	"Severe condition"	Adult	Unknown	Highland Park PA	Euthanized	2019-07-14	0	687
Pennsylvania Game Commission (Annual Report)	Responsive Doc 81.1	19-2662	AMRO	2019-07-17	Summer	2019	Organization	7822575	81	Turdidae	WIndow strike	Head trauma, nerve damage	Adult	Unknown	Pittsburgh PA	Died	2019-07-20	3	688											T									T
Pennsylvania Game Commission (Annual Report)	Responsive Doc 81.1	19-2678	RBGR	2019-07-17	Summer	2019	Organization	7822575	44	Cardinalidae	WIndow strike	Severe head trauma	Adult	Female	Evans City PA	Died	2019-07-17	0	689											T
Pennsylvania Game Commission (Annual Report)	Responsive Doc 81.1	19-2722	HOSP	2019-07-19	Summer	2019	Organization	7822575	28.5	Passeridae	WIndow strike	Active and healthy	Adult	Unknown	Pittsburgh PA	Released	2019-07-19	0	690
Pennsylvania Game Commission (Annual Report)	Responsive Doc 81.1	19-2787	HOSP	2019-07-22	Summer	2019	Organization	7822575	28.5	Passeridae	WIndow strike	Scooter sparrow	Unknown	Unknown	Pittsburgh PA	Euthanized	2019-07-22	0	691																			T
Pennsylvania Game Commission (Annual Report)	Responsive Doc 81.1	19-2869	RBWO	2019-07-29	Summer	2019	Organization	7822575	73.5	Picidae	WIndow strike	Dead on arrival	Juvenile	Unknown	McDonald PA	Dead on Arrival	2019-07-29	0	692
Pennsylvania Game Commission (Annual Report)	Responsive Doc 81.2	19-2990	BWHA	2019-08-01	Fall	2019	Organization	7822575	412.5	Accipitridae	WIndow strike	Severe head trauma, possible nerve damage and dehydration	Adult	Unknown	Indiana PA	Released	2019-08-16	15	693											T					T				T
Pennsylvania Game Commission (Annual Report)	Responsive Doc 81.2	19-2992	HAWO	2019-08-02	Fall	2019	Organization	7822575	67.5	Picidae	WIndow strike	Shoulder dislocation	Adult	Unknown	Pittsburgh PA	Euthanized	2019-08-02	0	694					T
Pennsylvania Game Commission (Annual Report)	Responsive Doc 81.2	19-3010	HOSP	2019-08-03	Fall	2019	Organization	7822575	28.5	Passeridae	WIndow strike	Pain/swelling, head trauma, emaciation, dehydration, bacterial infection	Adult	Unknown	Pittsburgh PA	Euthanized	2019-08-04	1	695											T		Unspecified			T										T
Pennsylvania Game Commission (Annual Report)	Responsive Doc 81.2	19-3035	HOSP	2019-08-04	Fall	2019	Organization	7822575	28.5	Passeridae	WIndow strike	Scooter sparrow	Adult	Female	Pittsburgh PA	Euthanized	2019-08-04	0	696																			T
Pennsylvania Game Commission (Annual Report)	Responsive Doc 81.2	19-3083	GRCA	2019-08-06	Fall	2019	Organization	7822575	39.9	Mimidae	WIndow strike	Head injury, concussion, dehydration, parasites, underweight	Juvenile	Unknown	Pittsburgh PA	Died	2019-08-07	1	697			T								T					T										T
Pennsylvania Game Commission (Annual Report)	Responsive Doc 81.2	19-3137	SOSP	2019-08-08	Fall	2019	Organization	7822575	32.5	Passerellidae	WIndow strike	Dislocation at knee	Adult	Unknown	Tarentum PA	Euthanized	2019-08-08	0	698							T
Pennsylvania Game Commission (Annual Report)	Responsive Doc 81.2	19-3212	NOMO	2019-08-10	Fall	2019	Organization	7822575	51.5	Mimidae	WIndow strike	Severe head trauma, nerve damage	Adult	Unknown	Export PA	Euthanized	2019-08-10	0	699											T									T
Pennsylvania Game Commission (Annual Report)	Responsive Doc 81.2	19-3323	PIWO	2019-08-17	Fall	2019	Organization	7822575	300	Picidae	Thought it flew in a window	Severe concussion, nerve damage, dehydration	Adult	Unknown	Baden PA	Died	2019-08-18	1	700			T													T				T
Pennsylvania Game Commission (Annual Report)	Responsive Doc 81.2	19-3362	NOCA	2019-08-19	Fall	2019	Organization	7822575	45	Cardinalidae	WIndow strike	Escaped before admission	Unknown	Unknown	Baldwin Boro PA	Released	2019-08-19	0	701
Pennsylvania Game Commission (Annual Report)	Responsive Doc 81.2	19-3419	RBWO	2019-08-22	Fall	2019	Organization	7822575	73.5	Picidae	WIndow strike	Dislocation	Adult	Unknown	Butler, Butler County PA	Euthanized	2019-08-22	0	702
Pennsylvania Game Commission (Annual Report)	Responsive Doc 81.2	19-3428	CEDW	2019-08-23	Fall	2019	Organization	7822575	32	Bombycillidae	WIndow strike	Not recorded	Adult	Unknown	Pittsburgh PA	Euthanized	2019-08-23	0	703
Pennsylvania Game Commission (Annual Report)	Responsive Doc 81.2	19-3429	MODO	2019-08-23	Fall	2019	Organization	7822575	133	Columbidae	WIndow strike	Compound fracture	Unknown	Unknown	Pittsburgh PA	Euthanized	2019-08-23	0	704
Pennsylvania Game Commission (Annual Report)	Responsive Doc 81.2	19-3466	ROPI	2019-08-26	Fall	2019	Organization	7822575	322.5	Columbidae	WIndow strike	Head trauma, nerve damage, pain, bacterial infection, dehydration, emaciation	Adult	Unknown	Pittsburgh PA	Euthanized	2019-09-13	18	705											T					T				T						T
Pennsylvania Game Commission (Annual Report)	Responsive Doc 81.3	19-3576	LEFL	2019-09-04	Fall	2019	Organization	7822575	10.5	Tyrannidae	WIndow strike	Head trauma	Adult	Unknown	Pittsburgh PA	Died	2019-09-07	3	706											T
Pennsylvania Game Commission (Annual Report)	Responsive Doc 81.3	19-3596	BWHA	2019-09-06	Fall	2019	Organization	7822575	412.5	Accipitridae	WIndow strike	Head trauma, bacterial infection, parasites	Juvenile	Unknown	Pittsburgh PA	Euthanized	2019-09-17	11	707											T															T
Pennsylvania Game Commission (Annual Report)	Responsive Doc 81.3	19-3636	COYE	2019-09-10	Fall	2019	Organization	7822575	9.5	Parulidae	WIndow strike	Active and healthy	Adult	Unknown	Pittsburgh PA	Released	2019-09-10	0	708
Pennsylvania Game Commission (Annual Report)	Responsive Doc 81.3	19-3644	ROPI	2019-09-11	Fall	2019	Organization	7822575	322.5	Columbidae	WIndow strike	Active and healthy	Juvenile	Unknown	Bloomfield PA	Released	2019-09-29	18	709
Pennsylvania Game Commission (Annual Report)	Responsive Doc 81.3	19-3692	MODO	2019-09-15	Fall	2019	Organization	7822575	133	Columbidae	WIndow strike	Pain/swelling, wing fracture, bacterial infection, mild dehydration	Adult	Unknown	Pittsburgh PA	Euthanized	2019-09-30	15	710					T								Unspecified			T										T
Pennsylvania Game Commission (Annual Report)	Responsive Doc 81.3	19-3720	REVI	2019-09-18	Fall	2019	Organization	7822575	19	Vireonidae	WIndow strike	Severe head trauma, nerve damage	Adult	Unknown	Murrysville PA	Euthanized	2019-09-19	1	711											T									T
Pennsylvania Game Commission (Annual Report)	Responsive Doc 81.3	19-3777	LEFL	2019-09-25	Fall	2019	Organization	7822575	10.5	Tyrannidae	WIndow strike	Not recorded	Adult	Unknown	Pittsburgh PA	Released	2019-09-25	0	712
Pennsylvania Game Commission (Annual Report)	Responsive Doc 81.3	19-3835	MAWA	2019-10-01	Fall	2019	Organization	7822575	10.5	Parulidae	WIndow strike	Active and healthy	Adult	Unknown	Pittsburgh PA	Released	2019-10-01	0	713
Pennsylvania Game Commission (Annual Report)	Responsive Doc 81.3	19-3839	NOCA	2019-10-01	Fall	2019	Organization	7822575	45	Cardinalidae	WIndow strike	Not recorded	Adult	Unknown	Evans City PA	Euthanized	2019-10-01	0	714
Pennsylvania Game Commission (Annual Report)	Responsive Doc 81.3	19-3841	HOSP	2019-10-02	Fall	2019	Organization	7822575	28.5	Passeridae	WIndow strike	Active and healthy	Unknown	Unknown	Sharpsburg PA	Released	2019-10-02	0	715
Pennsylvania Game Commission (Annual Report)	Responsive Doc 81.3	19-3851	WBNU	2019-10-03	Fall	2019	Organization	7822575	24	Sittidae	WIndow strike	Not recorded	Adult	Unknown	Pittsburgh PA	Released	2019-10-04	1	716
Pennsylvania Game Commission (Annual Report)	Responsive Doc 81.3	19-3858	NOPA	2019-10-05	Fall	2019	Organization	7822575	8	Parulidae	WIndow strike	Not recorded	Adult	Unknown	Pittsburgh PA	Released	2019-10-05	0	717
Pennsylvania Game Commission (Annual Report)	Responsive Doc 81.3	19-3859	YBSA	2019-10-05	Fall	2019	Organization	7822575	49	Picidae	WIndow strike	Not recorded	Adult	Unknown	Pittsburgh PA	Released	2019-10-05	0	718
Pennsylvania Game Commission (Annual Report)	Responsive Doc 81.3	19-3860	WTSP	2019-10-05	Fall	2019	Organization	7822575	27	Passerellidae	WIndow strike	Not recorded	Adult	Unknown	Pittsburgh PA	Released	2019-10-06	1	719
Pennsylvania Game Commission (Annual Report)	Responsive Doc 81.3	19-3861	YSFL	2019-10-05	Fall	2019	Organization	7822575	135	Picidae	WIndow strike	Not recorded	Adult	Unknown	Pittsburgh PA	Released	2019-10-05	0	720
Pennsylvania Game Commission (Annual Report)	Responsive Doc 81.3	19-3862	HOWA	2019-10-05	Fall	2019	Organization	7822575	10.5	Parulidae	WIndow strike	Not recorded	Adult	Unknown	Pittsburgh PA	Released	2019-10-05	0	721
Pennsylvania Game Commission (Annual Report)	Responsive Doc 81.3	19-3864	GRCA	2019-10-05	Fall	2019	Organization	7822575	39.9	Mimidae	WIndow strike	Not recorded	Unknown	Unknown	Pittsburgh PA	Released	2019-10-05	0	722
Pennsylvania Game Commission (Annual Report)	Responsive Doc 81.3	19-3874	OVEN	2019-10-06	Fall	2019	Organization	7822575	22	Parulidae	WIndow strike	Not recorded	Adult	Unknown	Pittsburgh PA	Released	2019-10-06	0	723
Pennsylvania Game Commission (Annual Report)	Responsive Doc 81.3	19-3884	YBSA	2019-10-08	Fall	2019	Organization	7822575	49	Picidae	WIndow strike	Severe head trauma, internal bleeding, respiratory distress, pain/swelling	Adult	Unknown	Pittsburgh PA	Died	2019-10-12	4	724											T		Unspecified				T							T
Pennsylvania Game Commission (Annual Report)	Responsive Doc 81.3	19-3910	YBSA	2019-10-09	Fall	2019	Organization	7822575	49	Picidae	WIndow strike	Active and healthy	Adult	Female	Pittsburgh PA	Released	2019-10-09	0	725
Pennsylvania Game Commission (Annual Report)	Responsive Doc 81.3	19-3911	YEWA	2019-10-09	Fall	2019	Organization	7822575	10	Parulidae	WIndow strike	Active and healthy	Adult	Unknown	Pittsburgh PA	Released	2019-10-09	0	726
Pennsylvania Game Commission (Annual Report)	Responsive Doc 81.3	19-3916	WOTH	2019-10-10	Fall	2019	Organization	7822575	45	Turdidae	WIndow strike	Unable to fly, head trauma, possible coracoid fracture	Adult	Unknown	Pittsburgh PA	Released	2019-10-13	3	727											T				T								T
Pennsylvania Game Commission (Annual Report)	Responsive Doc 81.3	19-3919	WOTH	2019-10-10	Fall	2019	Organization	7822575	45	Turdidae	WIndow strike	Severe head/spinal trauma, possible greenstick fracture right coracoid	Adult	Unknown	Monroeville PA	Euthanized	2019-10-14	4	728						T					T				T
Pennsylvania Game Commission (Annual Report)	Responsive Doc 81.3	19-3931	YBSA	2019-10-13	Fall	2019	Organization	7822575	49	Picidae	WIndow strike	Active and healthy	Adult	Female	Springdale PA	Released	2019-10-13	0	729
Pennsylvania Game Commission (Annual Report)	Responsive Doc 81.3	19-3975	WTSP	2019-10-24	Fall	2019	Organization	7822575	27	Passerellidae	WIndow strike	Severe head trauma	Adult	Unknown	Pittsburgh PA	Euthanized	2019-10-25	1	730											T
Pennsylvania Game Commission (Annual Report)	Responsive Doc 81.3	19-3984	OVEN	2019-10-26	Fall	2019	Organization	7822575	22	Parulidae	WIndow strike	Not recorded	Unknown	Unknown	Pittsburgh PA	Released	2019-10-26	0	731
Pennsylvania Game Commission (Annual Report)	Responsive Doc 81.3	19-4032	ROPI	2019-11-05	Fall	2019	Organization	7822575	322.5	Columbidae	WIndow strike	Not recorded	Adult	Unknown	Pittsburgh PA	Euthanized	2019-11-06	1	732
Pennsylvania Game Commission (Annual Report)	Responsive Doc 81.3	19-4082	SOSP	2019-12-03	Winter	2019	Organization	7822575	32.5	Passerellidae	Hit window	Severe head trauma, nerve damage	Adult	Unknown	Braddock PA	Euthanized	2019-12-03	0	733											T									T
Pennsylvania Game Commission (Annual Report)	Responsive Doc 81.3	19-4099	DOWO	2019-12-12	Winter	2019	Organization	7822575	24.5	Picidae	WIndow strike	Head trauma	Adult	Unknown	Bridgeville PA	Released	2019-12-19	7	734											T
Pennsylvania Game Commission (Annual Report)	Responsive Doc 81.4	19-4120	NOCA	2019-12-24	Winter	2019	Organization	7822575	45	Cardinalidae	WIndow strike	Severe head trauma	Adult	Male	West Homestead PA	Died	2019-12-25	1	735											T
Pennsylvania Game Commission (Annual Report)	Responsive Doc 81.4	20-31	COHA	2020-01-20	Winter	2020	Organization	7822575	410	Accipitridae	WIndow strike	Compound humerus fracture	Adult	Unknown	Heidelberg PA	Euthanized	2020-01-19	1	736					T
Pennsylvania Game Commission (Annual Report)	Responsive Doc 81.4	20-38	COHA	2020-01-21	Winter	2020	Organization	7822575	410	Accipitridae	WIndow strike	Head trauma, nerve damage, pain, dehydration	Juvenile	Unknown	Pittsburgh PA	Released	2020-02-02	12	737											T					T				T
Pennsylvania Game Commission (Annual Report)	Responsive Doc 81.4	20-39	HOFI	2020-01-21	Winter	2020	Organization	7822575	21.5	Fringillidae	WIndow strike	Compound wing fracture	Adult	Unknown	Frombell PA	Euthanized	2020-01-21	0	738					T
Pennsylvania Game Commission (Annual Report)	Responsive Doc 81.4	20-44	AMRO	2020-01-24	Winter	2020	Organization	7822575	81	Turdidae	WIndow strike	Pain, internal bleeding, respiratory distress, head trauma	Adult	Unknown	Wexford PA	Released	2020-02-01	8	739											T						T							T
Pennsylvania Game Commission (Annual Report)	Responsive Doc 81.4	20-52	HOFI	2020-01-29	Winter	2020	Organization	7822575	21.5	Fringillidae	WIndow strike	Severe head and spinal trauma, respiratory distress	Adult	Male	Monroeville PA	Died	2020-01-30	1	740						T					T													T
Pennsylvania Game Commission (Annual Report)	Responsive Doc 81.4	20-59	RTHA	2020-02-02	Winter	2020	Organization	7822575	1087	Accipitridae	WIndow strike	Swelling on both shouldes, mild head trauma	Adult	Female	Oakmont PA	Released	2020-05-30	118	741											T		Shoulder
Pennsylvania Game Commission (Annual Report)	Responsive Doc 81.4	20-69	NOCA	2020-02-07	Winter	2020	Organization	7822575	45	Cardinalidae	WIndow strike	Dead on arrival	Adult	Female	Pittsburgh PA	Dead on Arrival	2020-02-07	0	742
Pennsylvania Game Commission (Annual Report)	Responsive Doc 81.4	20-129	COHA	2020-03-07	Spring	2020	Organization	7822575	410	Accipitridae	WIndow strike	Severe head trauma, internal bleeding, parasites, swelling of left wing shoulder	Juvenile	Female	Pittsburgh PA	Died	2020-03-08	1	743											T		Shoulder				T									T
Pennsylvania Game Commission (Annual Report)	Responsive Doc 81.4	20-134	NOCA	2020-03-08	Spring	2020	Organization	7822575	45	Cardinalidae	WIndow strike	Pain, swelling, internal bleeding, head trauma	Adult	Female	Oakmont PA	Euthanized	2020-03-09	1	744											T		Unspecified				T
Pennsylvania Game Commission (Annual Report)	Responsive Doc 81.4	20-156	RTHA	2020-03-14	Spring	2020	Organization	7822575	1087	Accipitridae	WIndow strike	Severe head and spinal trauma, internal bleeding, mild dehydration	Juvenile	Female	McCandless PA	Euthanized	2020-03-16	2	745						T					T					T	T
Pennsylvania Game Commission (Annual Report)	Responsive Doc 81.4	20-176	AMGO	2020-04-12	Spring	2020	Organization	7822575	15.5	Fringillidae	WIndow strike	Concussion	Adult	Unknown	Pittsburgh PA	Died	2020-04-13	1	746			T
Pennsylvania Game Commission (Annual Report)	Responsive Doc 81.4	20-259	OVEN	2020-05-16	Spring	2020	Organization	7822575	22	Parulidae	WIndow strike	Severe trauma	Adult	Unknown	Pittsburgh PA	Euthanized	2020-05-16	0	747
Pennsylvania Game Commission (Annual Report)	Responsive Doc 81.4	20-317	AMRO	2020-05-21	Spring	2020	Organization	7822575	81	Turdidae	WIndow strike	Severe head trauma	Adult	Unknown	Pittsburgh PA	Euthanized	2020-05-21	0	748											T
Pennsylvania Game Commission (Annual Report)	Responsive Doc 81.4	20-330	GRCA	2020-05-22	Spring	2020	Organization	7822575	39.9	Mimidae	WIndow strike	Injuries/dislocation	Adult	Unknown	Pittsburgh PA	Euthanized	2020-05-22	0	749
Pennsylvania Game Commission (Annual Report)	Responsive Doc 81.4	20-511	HOFI	2020-06-01	Summer	2020	Organization	7822575	21.5	Fringillidae	WIndow strike	Severe head trauma	Adult	Unknown	Pittsburgh PA	Euthanized	2020-06-02	1	750											T
Pennsylvania Game Commission (Annual Report)	Responsive Doc 81.4	20-614	DOWO	2020-06-04	Summer	2020	Organization	7822575	24.5	Picidae	WIndow strike	Head trauma	Adult	Unknown	Unknown PA	Released	2020-06-08	4	751											T
Pennsylvania Game Commission (Annual Report)	Responsive Doc 81.4	20-627	HOSP	2020-06-05	Summer	2020	Organization	7822575	28.5	Passeridae	WIndow strike	Scooter sparrow	Adult	Unknown	Presto PA	Euthanized	2020-06-05	0	752																			T
Pennsylvania Game Commission (Annual Report)	Responsive Doc 81.4	20-637	HOSP	2020-06-05	Summer	2020	Organization	7822575	28.5	Passeridae	WIndow strike	Dislocation at knee	Fledgeling	Unknown	Verona PA	Euthanized	2020-06-05	0	753							T
Pennsylvania Game Commission (Annual Report)	Responsive Doc 81.5	20-775	COGR	2020-06-10	Summer	2020	Organization	7822575	108	Icteridae	WIndow strike	Severe spinal trauma, barrel rolling	Adult	Unknown	Trafford PA	Euthanized	2020-06-10	0	754						T																T
Pennsylvania Game Commission (Annual Report)	Responsive Doc 81.5	20-808	SOSP	2020-06-11	Summer	2020	Organization	7822575	32.5	Passerellidae	WIndow strike	Active and healthy	Fledgeling	Unknown	Fox Chapel PA	Died	2020-06-12	1	755
Pennsylvania Game Commission (Annual Report)	Responsive Doc 81.5	20-870	EUST	2020-06-13	Summer	2020	Organization	7822575	78	Sturnidae	WIndow strike	Spinal fracture, paralyzed	Adult	Unknown	Pittsburgh PA	Euthanized	2020-06-13	0	756						T																			T
Pennsylvania Game Commission (Annual Report)	Responsive Doc 81.5	20-887	HOSP	2020-06-13	Summer	2020	Organization	7822575	28.5	Passeridae	WIndow strike	Paralysis	Adult	Unknown	Pittsburgh PA	Euthanized	2020-06-13	0	757																									T
Pennsylvania Game Commission (Annual Report)	Responsive Doc 81.5	20-1189	CEDW	2020-06-21	Summer	2020	Organization	7822575	32	Bombycillidae	WIndow strike	Humerus fracture too close to joint	Adult	Unknown	Greensburg PA	Euthanized	2020-06-21	0	758					T
Pennsylvania Game Commission (Annual Report)	Responsive Doc 81.5	20-1267	GRCA	2020-06-22	Summer	2020	Organization	7822575	39.9	Mimidae	WIndow strike	Severe head/spinal trauma	Adult	Unknown	North Versailles PA	Euthanized	2020-06-23	1	759						T					T
Pennsylvania Game Commission (Annual Report)	Responsive Doc 81.5	20-1246	HOSP	2020-06-24	Summer	2020	Organization	7822575	28.5	Passeridae	WIndow strike	Scooter sparrow	Adult	Unknown	Beaver PA	Euthanized	2020-06-24	0	760																			T
Pennsylvania Game Commission (Annual Report)	Responsive Doc 81.5	20-1262	DOWO	2020-06-25	Summer	2020	Organization	7822575	24.5	Picidae	WIndow strike	Left wing fractrue at metacarpals, severe inflammation, pain	Juvenile	Unknown	Gibsonia PA	Euthanized	2020-06-29	4	761					T
Pennsylvania Game Commission (Annual Report)	Responsive Doc 81.5	20-1347	HOSP	2020-06-29	Summer	2020	Organization	7822575	28.5	Passeridae	WIndow strike	Head trauma	Adult	Female	Gibsonia PA	Died	2020-07-02	3	762											T
Pennsylvania Game Commission (Annual Report)	Responsive Doc 82	19-524	ROPI	2019-07-05	Summer	2019	Organization	144391	322.5	Columbidae	Possible window strike	Central Nervous System symptoms	Adult	Unknown	Erie PA	Released	2019-07-25	20	763																			T
Pennsylvania Game Commission (Annual Report)	Responsive Doc 82	19-652	SCTA	2019-07-06	Summer	2019	Organization	144391	30.5	Cardinalidae	Possible window strike	Concussion	Adult	Unknown	Cambridge Springs PA	Released	2019-08-01	26	764			T
Pennsylvania Game Commission (Annual Report)	Responsive Doc 82	19-539	RTHA	2019-07-08	Summer	2019	Organization	144391	1087	Accipitridae	WIndow strike	Concussion	Adult	Male	Grove City PA	Euthanized	2019-07-22	14	765			T
Pennsylvania Game Commission (Annual Report)	Responsive Doc 82	19-557	HOSP	2019-07-13	Summer	2019	Organization	144391	28.5	Passeridae	Window strike	Spinal trauma	Adult	Unknown	Saegertown PA	Euthanized	2019-07-13	0	766						T
Pennsylvania Game Commission (Annual Report)	Responsive Doc 82	19-726	CEDW	2019-08-19	Fall	2019	Organization	144391	32	Bombycillidae	Unknown, possible window strike	Compound fracture of right wing	Adult	Unknown	Canadota Lake PA	Euthanized	2019-08-19	0	767					T
Pennsylvania Game Commission (Annual Report)	Responsive Doc 82	19-743	AMGO	2019-08-19	Fall	2019	Organization	144391	15.5	Fringillidae	Window strike	Ulna fracture	Adult	Female	Unknown PA	Died	2019-08-19	0	768					T
Pennsylvania Game Commission (Annual Report)	Responsive Doc 82	19-751	COHA	2019-08-21	Fall	2019	Organization	144391	410	Accipitridae	Possible window strike	Concussion	Juvenile	Female	Hermitage PA	Released	2019-08-26	5	769			T
Pennsylvania Game Commission (Annual Report)	Responsive Doc 82	19-752	HOSP	2019-08-21	Fall	2019	Organization	144391	28.5	Passeridae	Window strike	Concsussion	Adult	Female	Albion PA	Released	2019-08-21	0	770			T
Pennsylvania Game Commission (Annual Report)	Responsive Doc 82	19-833	MODO	2019-09-09	Fall	2019	Organization	144391	133	Columbidae	Unknown, possible window strike	Fracture at humerus/shoulder	Fledgeling	Unknown	Unknown PA	Euthanized	2019-09-09	0	771					T
Pennsylvania Game Commission (Annual Report)	Responsive Doc 82	19-899	MODO	2019-10-18	Fall	2019	Organization	144391	133	Columbidae	Window strike	Concussion	Adult	Female	Meadville PA	Released	2019-11-06	19	772			T
Pennsylvania Game Commission (Annual Report)	Responsive Doc 82	19-915	AMWO	2019-11-08	Fall	2019	Organization	144391	197.5	Scolopacidae	Possible window strike	Concussion	Adult	Unknown	Erie PA	Released	2019-11-09	1	773			T
Pennsylvania Game Commission (Annual Report)	Responsive Doc 82	19-936	RUGR	2019-12-06	Winter	2019	Organization	144391	600	Phasianidae	Flew through window	Left tibiotarsus fracture, no deep pain response distal	Adult	Unknown	Youngsville PA	Euthanized	2019-12-06	0	774						T														T
Pennsylvania Game Commission (Annual Report)	Responsive Doc 82	20-11	COHA	2020-01-18	Winter	2020	Organization	144391	410	Accipitridae	Window strike	Concussion	Juvenile	Male	Erie PA	Released	2020-02-08	21	775			T
Pennsylvania Game Commission (Annual Report)	Responsive Doc 82	20-18	HOSP	2020-02-04	Winter	2020	Organization	144391	28.5	Passeridae	Window strike	Fracture leg and pelvis	Adult	Unknown	Meadville PA	Euthanized	2020-02-04	0	776							T							T
Pennsylvania Game Commission (Annual Report)	Responsive Doc 82	20-20	BDOW	2020-02-04	Winter	2020	Organization	144391	760	Strigidae	Window strike	Concussion	Adult	Male	Erie PA	Released	2020-03-07	32	777			T
Pennsylvania Game Commission (Annual Report)	Responsive Doc 82	20-21	HOSP	2020-02-08	Winter	2020	Organization	144391	28.5	Passeridae	Window strike	Possible concussion, wound on right side of body from stick impalement	Adult	Female	Erie PA	Released	2020-02-12	4	778			T									Side
Pennsylvania Game Commission (Annual Report)	Responsive Doc 82	20-30	RBWO	2020-02-15	Winter	2020	Organization	144391	73.5	Picidae	Window strike and animal attack	Consusion, wounds on Left side and wing, missing left wing	Adult	Female	Girard PA	Euthanized	2020-02-15	0	779			T		T							Side						T
Pennsylvania Game Commission (Annual Report)	Responsive Doc 82	20-45	DOWO	2020-03-14	Spring	2020	Organization	144391	24.5	Picidae	Window strike	Right wing injury	Adult	Male	Meadville PA	Euthanized	2020-03-31	17	780					T
Pennsylvania Game Commission (Annual Report)	Responsive Doc 82	20-50	AMWO	2020-03-20	Spring	2020	Organization	144391	197.5	Scolopacidae	Window strike	Severe head trauma, fractured skull	Adult	Unknown	Erie PA	Euthanized	2020-03-20	0	781										T	T
Pennsylvania Game Commission (Annual Report)	Responsive Doc 82	20-51	AMRO	2020-03-22	Spring	2020	Organization	144391	81	Turdidae	Window strike	head trauma, bulging right eye	Adult	Unknown	Edinboro PA	Dead on Arrival	2020-03-22	0	782								T			T
Pennsylvania Game Commission (Annual Report)	Responsive Doc 82	20-86	AMRO	2020-04-04	Spring	2020	Organization	144391	81	Turdidae	Window strike	Concussion	Adult	Unknown	Erie PA	Euthanized	2020-04-06	2	783			T
Pennsylvania Game Commission (Annual Report)	Responsive Doc 82	20-203	NOCA	2020-04-30	Spring	2020	Organization	144391	45	Cardinalidae	Window strike	wound on head	Adult	Male	Erie PA	Released	2020-05-20	20	784											T	Head
Pennsylvania Game Commission (Annual Report)	Responsive Doc 82	20-272	RSHA	2020-05-13	Spring	2020	Organization	144391	630	Accipitridae	Window strike	Concussion	Adult	Male	Waterford PA	Released	2020-05-14	1	785			T
Pennsylvania Game Commission (Annual Report)	Responsive Doc 82	20-290	YBSA	2020-05-17	Spring	2020	Organization	144391	49	Picidae	Window strike	Upper mandible chipped, possible concussion	Adult	Male	Union City PA	Released	2020-06-21	35	786			T						T
Pennsylvania Game Commission (Annual Report)	Responsive Doc 82	20-468	HOSP	2020-06-04	Summer	2020	Organization	144391	28.5	Passeridae	Window strike	Possible concussion	Fledgeling	Unknown	Unknown PA	Euthanized	2020-06-04	0	787			T
Pennsylvania Game Commission (Annual Report)	Responsive Doc 82	20-533	RBWO	2020-06-12	Summer	2020	Organization	144391	73.5	Picidae	Window strike	Severe concussion	Adult	Male	Espyville PA	Euthanized	2020-06-12	0	788			T
Pennsylvania Game Commission (Annual Report)	Responsive Doc 82	20-632	HOSP	2020-06-22	Summer	2020	Organization	144391	28.5	Passeridae	Window strike	Mild concussion	Juvenile	Unknown	Conneaut Lake PA	Released	2020-06-22	0	789			T
Pennsylvania Game Commission (Annual Report)	Responsive Doc 83	18-493	WBNU	2018-07-08	Summer	2018	Organization	144391	24	Sittidae	Window strike	Head injury, blood in mouth	Juvenile	Unknown	McKean PA	Died	2018-07-09	1	790									T		T
Pennsylvania Game Commission (Annual Report)	Responsive Doc 83	18-577	COHA	2018-08-02	Fall	2018	Organization	144391	410	Accipitridae	Window strike	Concussion	Juvenile	Unknown	Meadville PA	Died	2018-08-03	1	791			T
Pennsylvania Game Commission (Annual Report)	Responsive Doc 83	18-624	CEDW	2018-08-08	Fall	2018	Organization	144391	32	Bombycillidae	Window strike	Concussion, weakness in feet	Adult	Unknown	Waterford PA	Died	2018-08-09	1	792			T																		T
Pennsylvania Game Commission (Annual Report)	Responsive Doc 83	18-627	BLJA	2018-08-09	Fall	2018	Organization	144391	85	Corvidae	Window strike	Concussion, spinal trauma	Adult	Unknown	Wattsburg PA	Died	2018-08-09	0	793			T			T
Pennsylvania Game Commission (Annual Report)	Responsive Doc 83	18-639	COHA	2018-08-11	Fall	2018	Organization	144391	410	Accipitridae	Hit window	Concussion	Juvenile	Male	Erie PA	Released	2018-09-03	23	794			T
Pennsylvania Game Commission (Annual Report)	Responsive Doc 83	18-675	MODO	2018-08-17	Fall	2018	Organization	144391	133	Columbidae	Hit window	Unable to fly	Juvenile	Unknown	Erie PA	Dead on Arrival	2018-08-17	0	795																							T
Pennsylvania Game Commission (Annual Report)	Responsive Doc 83	18-730	PIWO	2018-09-02	Fall	2018	Organization	144391	300	Picidae	Hit side of house	Mild concussion	Juvenile	Unknown	Saegertown PA	Released	2018-09-02	0	796			T
Pennsylvania Game Commission (Annual Report)	Responsive Doc 83	18-737	EASO	2018-09-05	Fall	2018	Organization	144391	182.5	Strigidae	Window strike	Concussion, bruised left wing	Adult	Unknown	Cochronton PA	Released	2018-09-28	23	797			T										Wing
Pennsylvania Game Commission (Annual Report)	Responsive Doc 83	18-797	SCTA	2018-09-21	Fall	2018	Organization	144391	30.5	Cardinalidae	Hit window	Fractured radius/ulna	Adult	Female	Meadville PA	Euthanized	2018-09-21	0	798					T
Pennsylvania Game Commission (Annual Report)	Responsive Doc 83	18-759	NOCA	2018-09-24	Fall	2018	Organization	144391	45	Cardinalidae	Possible window strike	Spinal injury	Adult	Female	Erie PA	Euthanized	2018-09-24	0	799						T
Pennsylvania Game Commission (Annual Report)	Responsive Doc 83	19-9	HOSP	2019-01-22	Winter	2019	Organization	144391	28.5	Passeridae	Window strike	Spinal trauma	Adult	Unknown	Sharon PA	Euthanized	2019-01-22	0	800						T
Pennsylvania Game Commission (Annual Report)	Responsive Doc 83	19-19	COHA	2019-02-01	Winter	2019	Organization	144391	410	Accipitridae	Window strike	Mild concussion	Adult	Unknown	Edinboro PA	Released	2019-02-01	0	801			T
Pennsylvania Game Commission (Annual Report)	Responsive Doc 83	19-32	MODO	2019-03-05	Spring	2019	Organization	144391	133	Columbidae	Window strike	Concussion	Adult	Female	Hermitage PA	Died	2019-03-05	0	802			T
Pennsylvania Game Commission (Annual Report)	Responsive Doc 83	19-64	HOSP	2019-03-25	Spring	2019	Organization	144391	28.5	Passeridae	Window impact	Spinal damage	Adult	Male	Erie PA	Dead on Arrival	2019-03-25	0	803						T
Pennsylvania Game Commission (Annual Report)	Responsive Doc 83	19-65	HOSP	2019-03-25	Spring	2019	Organization	144391	28.5	Passeridae	Window impact	Spinal damage	Adult	Male	Erie PA	Dead on Arrival	2019-03-25	0	804						T
Pennsylvania Game Commission (Annual Report)	Responsive Doc 83	19-49	GCKI	2019-03-29	Spring	2019	Organization	144391	6	Regulidae	Suspected flew into window	Central Nervous System symptoms	Adult	Male	Erie PA	Died	2019-03-29	0	805																			T
Pennsylvania Game Commission (Annual Report)	Responsive Doc 83	19-67	BDOW	2019-04-08	Spring	2019	Organization	144391	760	Strigidae	Window impact	Concussion	Adult	Male	Erie PA	Released	2019-05-14	36	806			T
Pennsylvania Game Commission (Annual Report)	Responsive Doc 83	19-68	SOSP	2019-04-08	Spring	2019	Organization	144391	32.5	Passerellidae	Window impact	Right leg injury and fractured pelvis	Adult	Unknown	North East PA	Euthanized	2019-04-08	0	807							T							T
Pennsylvania Game Commission (Annual Report)	Responsive Doc 83	19-69	GCKI	2019-04-09	Spring	2019	Organization	144391	6	Regulidae	Window strike	Concussion and broken right wing	Adult	Male	Meadville PA	Died	2019-04-09	0	808			T		T
Pennsylvania Game Commission (Annual Report)	Responsive Doc 83	19-76	Grackle sp.	2019-04-12	Spring	2019	Organization	144391	NA	Icteridae	Window strike	Pelvic fracture	Adult	Unknown	Newcastle PA	Euthanized	2019-04-12	0	809														T
Pennsylvania Game Commission (Annual Report)	Responsive Doc 83	19-101	FOSP	2019-04-20	Spring	2019	Organization	144391	35	Passerellidae	Window strike	Central Nervous System damage, left eye close	Adult	Unknown	Erie PA	Euthanized	2019-04-20	0	810								T											T
Pennsylvania Game Commission (Annual Report)	Responsive Doc 83	19-115	RSHA	2019-04-25	Spring	2019	Organization	144391	630	Accipitridae	Window strike	Concussion	Juvenile	Unknown	Harmonsburg PA	Released	2019-06-12	48	811			T
Pennsylvania Game Commission (Annual Report)	Responsive Doc 83	19-116	HOSP	2019-04-25	Spring	2019	Organization	144391	28.5	Passeridae	Window strike	Concussion	Adult	Female	Sharon PA	Released	2019-04-26	1	812			T
Pennsylvania Game Commission (Annual Report)	Responsive Doc 83	19-267	CEDW	2019-05-17	Spring	2019	Organization	144391	32	Bombycillidae	Window strike	Unable to fly, Concussion	Adult	Unknown	Erie PA	Released	2019-06-04	18	813			T																				T
Pennsylvania Game Commission (Annual Report)	Responsive Doc 86	16-15	MODO	2016-01-28	Winter	2016	Organization	108619	133	Columbidae	Hit window	Not recorded	Unknown	Unknown	York PA	Died	Not recorded	NA	814
Pennsylvania Game Commission (Annual Report)	Responsive Doc 86	16-37	DOWO	2016-02-16	Winter	2016	Organization	108619	24.5	Picidae	Flew into window	Not recorded	Unknown	Unknown	Wrightsville PA	Released	Not recorded	NA	815
Pennsylvania Game Commission (Annual Report)	Responsive Doc 86	16-79	NOCA	2016-03-25	Spring	2016	Organization	108619	45	Cardinalidae	Flew into window	Not recorded	Unknown	Unknown	Lancaster PA	Died	Not recorded	NA	816
Pennsylvania Game Commission (Annual Report)	Responsive Doc 86	16-116	YSFL	2016-03-28	Spring	2016	Organization	108619	135	Picidae	Hit window	Not recorded	Adult	Unknown	Akron PA	Died	Not recorded	NA	817
Pennsylvania Game Commission (Annual Report)	Responsive Doc 86	16-509	CHSW	2016-05-18	Spring	2016	Organization	108619	23.5	Apodidae	Flew into window	Not recorded	Unknown	Unknown	York PA	Died	2016-05-20	2	818
Pennsylvania Game Commission (Annual Report)	Responsive Doc 86	16-975	COGR	2016-06-01	Summer	2016	Organization	108619	108	Icteridae	Hit window	Not recorded	Unknown	Unknown	Lititz PA	Euthanized	2016-07-01	30	819
Pennsylvania Game Commission (Annual Report)	Responsive Doc 86	16-607	HOSP	2016-06-04	Summer	2016	Organization	108619	28.5	Passeridae	Flew into kitchen window	Not recorded	Unknown	Unknown	Lancaster PA	Died	2016-06-06	2	820
Pennsylvania Game Commission (Annual Report)	Responsive Doc 86	16-637	HAWO	2016-06-09	Summer	2016	Organization	108619	67.5	Picidae	Window collision	Never gained foot or leg movement back	Unknown	Unknown	York PA	Euthanized	2016-06-11	2	821																					T
Pennsylvania Game Commission (Annual Report)	Responsive Doc 86	16-822	COGR	2016-06-17	Summer	2016	Organization	108619	108	Icteridae	Hit window of car	Not recorded	Unknown	Unknown	Mechanicsburg PA	Euthanized	2016-06-17	0	822
Pennsylvania Game Commission (Annual Report)	Responsive Doc 86	16-959	EUST	2016-06-20	Summer	2016	Organization	108619	78	Sturnidae	Hit window	Not recorded	Unknown	Unknown	Grantville PA	Euthanized	2016-07-01	11	823
Pennsylvania Game Commission (Annual Report)	Responsive Doc 86	16-923	EUST	2016-06-24	Summer	2016	Organization	108619	78	Sturnidae	Bird hit window	Not recorded	Unknown	Unknown	Lancaster PA	Euthanized	2016-06-24	0	824
Pennsylvania Game Commission (Annual Report)	Responsive Doc 83	19-483	RSHA	2019-06-22	Summer	2019	Organization	144391	630	Accipitridae	Window strike	Concussion, pelvic fracture	Adult	Male	Meadville PA	Euthanized	2019-06-26	4	825			T											T
Pennsylvania Game Commission (Annual Report)	Responsive Doc 89	17-346	COHA	2017-08-22	Fall	2017	Organization	144391	410	Accipitridae	Window strike	Concussion, seizures	Juvenile	Male	Erie PA	Died	2017-08-23	1	826			T																T
Pennsylvania Game Commission (Annual Report)	Responsive Doc 89	17-420	TUTI	2017-09-08	Fall	2017	Organization	144391	22	Paridae	Possible window strike	Concussion, not flying	Adult	Unknown	Erie PA	Dead on Arrival	2017-09-08	0	827			T																				T
Pennsylvania Game Commission (Annual Report)	Responsive Doc 89	17-442	BEKI	2017-10-03	Fall	2017	Organization	144391	155	Alcedinidae	Window strike	Fracture in radius/ulna with instability	Adult	Unknown	Cochranton PA	Euthanized	2017-10-03	0	828					T																	T
Pennsylvania Game Commission (Annual Report)	Responsive Doc 89	17-478	COHA	2017-12-13	Winter	2017	Organization	144391	410	Accipitridae	Impact, possible window strike	Seizures, severe concussion	Adult	Male	Cambridge Springs PA	Euthanized	2017-12-13	0	829			T																T
Pennsylvania Game Commission (Annual Report)	Responsive Doc 89	17-483	MODO	2017-12-28	Winter	2017	Organization	144391	133	Columbidae	Window strike	Concussion	Adult	Unknown	Cambridge Springs PA	Released	2018-01-15	18	830			T
Pennsylvania Game Commission (Annual Report)	Responsive Doc 89	18-7	DOWO	2018-02-04	Winter	2018	Organization	144391	24.5	Picidae	Possible window strike	Stunned, concussion	Adult	Male	Meadville PA	Died	2018-02-05	1	831	T		T
Pennsylvania Game Commission (Annual Report)	Responsive Doc 89	18-8	SSHA	2018-02-07	Winter	2018	Organization	144391	152.5	Accipitridae	Possible window strike	Legs paralyzed, spinal injury, possible pelvic fracture	Juvenile	Unknown	Meadville PA	Euthanized	2018-02-07	0	832						T								T											T
Pennsylvania Game Commission (Annual Report)	Responsive Doc 89	18-12	CEDW	2018-02-08	Winter	2018	Organization	144391	32	Bombycillidae	Window strike	Head trauma	Adult	Unknown	Meadville PA	Dead on Arrival	2018-02-08	0	833											T
Pennsylvania Game Commission (Annual Report)	Responsive Doc 89	18-13	CEDW	2018-02-08	Winter	2018	Organization	144391	32	Bombycillidae	Window strike	Head trauma	Adult	Unknown	Meadville PA	Dead on Arrival	2018-02-08	0	834											T
Pennsylvania Game Commission (Annual Report)	Responsive Doc 89	18-14	CEDW	2018-02-08	Winter	2018	Organization	144391	32	Bombycillidae	Window strike	Concussion	Adult	Unknown	Meadville PA	Released	2018-02-14	6	835			T
Pennsylvania Game Commission (Annual Report)	Responsive Doc 89	18-10	HAWO	2018-02-13	Winter	2018	Organization	144391	67.5	Picidae	Window strike	Concussion	Adult	Female	Tionesta PA	Released	2018-02-14	1	836			T
Pennsylvania Game Commission (Annual Report)	Responsive Doc 89	18-11	HOSP	2018-02-14	Winter	2018	Organization	144391	28.5	Passeridae	Window strike	Head trauma, nystagmus	Adult	Unknown	Conneaut Lake PA	Euthanized	2018-02-14	0	837											T								T
Pennsylvania Game Commission (Annual Report)	Responsive Doc 89	18-24	PISI	2018-03-01	Spring	2018	Organization	144391	15	Fringillidae	Suspected window strike	Concussion	Adult	Female	Townville PA	Released	2018-03-02	1	838			T
Pennsylvania Game Commission (Annual Report)	Responsive Doc 89	18-40	BLJA	2018-03-24	Spring	2018	Organization	144391	85	Corvidae	Window strike	Eye injury	Adult	Unknown	Corry PA	Released	2018-03-24	0	839								T
Pennsylvania Game Commission (Annual Report)	Responsive Doc 89	18-296	COHA	2018-05-16	Spring	2018	Organization	144391	410	Accipitridae	Window strike	Concussion and spinal trauma	Adult	Male	Meadville PA	Died	2018-05-16	0	840			T			T
Pennsylvania Game Commission (Annual Report)	Responsive Doc 89	18-268	BAOR	2018-05-17	Spring	2018	Organization	144391	35	Icteridae	Suspected window strike	Spinal trauma	Adult	Unknown	Townville PA	Died	2018-05-17	0	841						T
Pennsylvania Game Commission (Annual Report)	Responsive Doc 89	18-277	AMRO	2018-05-18	Spring	2018	Organization	144391	81	Turdidae	Possible window strike	Spinal trauma	Adult	Unknown	Franklin PA	Euthanized	2018-05-21	3	842						T
Pennsylvania Game Commission (Annual Report)	Responsive Doc 89	18-298	RTHU	2018-05-20	Spring	2018	Organization	144391	4	Trochilidae	Window strike	Stunned	Adult	Male	Guys Mills PA	Released	2018-05-20	0	843	T
Pennsylvania Game Commission (Annual Report)	Responsive Doc 89	18-374	CEDW	2018-06-10	Summer	2018	Organization	144391	32	Bombycillidae	Window strike	Mild concussion	Adult	Unknown	Grove City PA	Released	2018-06-12	2	844			T
Pennsylvania Game Commission (Annual Report)	Responsive Doc 90	18-6	HOSP	2018-11-13	Fall	2018	Organization	2623488	28.5	Passeridae	Hit window	Not recorded	Adult	Female	Philadelphia PA	Died	2018-11-13	0	845
Pennsylvania Game Commission (Annual Report)	Responsive Doc 90	18-8	RBWO	2018-11-18	Fall	2018	Organization	2623488	73.5	Picidae	Suspected hit window	Minor head trauma	Adult	Female	Philadelphia PA	Released	2018-11-19	1	846											T
Pennsylvania Game Commission (Annual Report)	Responsive Doc 90	18-17	MODO	2018-11-29	Fall	2018	Organization	2623488	133	Columbidae	Hit window	Not recorded	Adult	Unknown	Norristown PA	Died	2018-11-29	0	847
Pennsylvania Game Commission (Annual Report)	Responsive Doc 90	18-21	NOCA	2018-12-08	Winter	2018	Organization	2623488	45	Cardinalidae	Predator attack, hit window	Not recorded	Adult	Female	Paoli PA	Died	2018-12-08	0	848
Pennsylvania Game Commission (Annual Report)	Responsive Doc 90	18-22	EUST	2018-12-10	Winter	2018	Organization	2623488	78	Sturnidae	Hit window	Not recorded	Adult	Unknown	Wynnewood PA	Dead on Arrival	2018-12-10	0	849
Pennsylvania Game Commission (Annual Report)	Responsive Doc 90	18-37	DOWO	2018-12-30	Winter	2018	Organization	2623488	24.5	Picidae	Hit window	Not recorded	Adult	Male	Philadelphia PA	Released	2019-01-02	3	850
Pennsylvania Game Commission (Annual Report)	Responsive Doc 90	19-4	RBWO	2019-01-13	Winter	2019	Organization	2623488	73.5	Picidae	Hit window	Unable to flap or stand, no obvious fractures, ruptured airsac inhibiting movement?	Adult	Unknown	Philadelphia PA	Died	2019-01-21	8	851																							T
Pennsylvania Game Commission (Annual Report)	Responsive Doc 90	19-6	COHA	2019-01-17	Winter	2019	Organization	2623488	410	Accipitridae	Hit window	Head trauma	Adult	Unknown	Philadelphia PA	Released	2019-01-28	11	852											T
Pennsylvania Game Commission (Annual Report)	Responsive Doc 90	19-15	NOCA	2019-01-25	Winter	2019	Organization	2623488	45	Cardinalidae	Hit window	Not recorded	Adult	Female	Glenside PA	Released	2019-01-25	0	853
Pennsylvania Game Commission (Annual Report)	Responsive Doc 90	19-17	MODO	2019-01-28	Winter	2019	Organization	2623488	133	Columbidae	Hit window	Not recorded	Adult	Unknown	Philadelphia PA	Released	2019-02-13	16	854
Pennsylvania Game Commission (Annual Report)	Responsive Doc 90	19-18	NSWO	2019-01-29	Winter	2019	Organization	2623488	108	Strigidae	Hit building	Not recorded	Adult	Unknown	Drexel Hill PA	Died	2019-02-06	8	855
Pennsylvania Game Commission (Annual Report)	Responsive Doc 90	19-26	DOWO	2019-02-04	Winter	2019	Organization	2623488	24.5	Picidae	Hit window	Impact head trauma	Adult	Male	Conshohocken PA	Released	2019-02-06	2	856											T
Pennsylvania Game Commission (Annual Report)	Responsive Doc 90	19-30	RBWO	2019-02-10	Winter	2019	Organization	2623488	73.5	Picidae	Hit window	Not recorded	Adult	Female	Philadelphia PA	Released	2019-02-11	1	857
Pennsylvania Game Commission (Annual Report)	Responsive Doc 90	19-32	COHA	2019-02-11	Winter	2019	Organization	2623488	410	Accipitridae	Hit window	Not recorded	Adult	Unknown	Philadelphia PA	Released	2019-02-13	2	858
Pennsylvania Game Commission (Annual Report)	Responsive Doc 90	19-34	EUST	2019-02-13	Winter	2019	Organization	2623488	78	Sturnidae	Hit window	Not recorded	Adult	Unknown	Plymouth Meeting PA	Died	2019-02-15	2	859
Pennsylvania Game Commission (Annual Report)	Responsive Doc 90	19-36	MODO	2019-02-13	Winter	2019	Organization	2623488	133	Columbidae	Hit window	Not recorded	Adult	Unknown	Wayne PA	Died	2019-02-13	0	860
Pennsylvania Game Commission (Annual Report)	Responsive Doc 90	19-38	AMWO	2019-02-15	Winter	2019	Organization	2623488	197.5	Scolopacidae	Hit window	Not recorded	Adult	Unknown	Philadelphia PA	Died	2019-02-19	4	861
Pennsylvania Game Commission (Annual Report)	Responsive Doc 90	19-60	CARW	2019-03-09	Spring	2019	Organization	2623488	20	Troglodytidae	Hit window	Not recorded	Adult	Unknown	Philadelphia PA	Released	2019-03-19	10	862
Pennsylvania Game Commission (Annual Report)	Responsive Doc 90	19-64	AMWO	2019-03-11	Spring	2019	Organization	2623488	197.5	Scolopacidae	Hit building	Not recorded	Unknown	Unknown	Philadelphia PA	Released	2019-03-18	7	863
Pennsylvania Game Commission (Annual Report)	Responsive Doc 90	19-65	AMWO	2019-03-11	Spring	2019	Organization	2623488	197.5	Scolopacidae	Hit building	Not recorded	Adult	Unknown	Philadelphia PA	Euthanized	2019-03-11	0	864
Pennsylvania Game Commission (Annual Report)	Responsive Doc 90	19-67	COHA	2019-03-14	Spring	2019	Organization	2623488	410	Accipitridae	HIt building	Not recorded	Adult	Unknown	Wyncote PA	Released	2019-03-26	12	865
Pennsylvania Game Commission (Annual Report)	Responsive Doc 90	19-88	AMRO	2019-03-25	Spring	2019	Organization	2623488	81	Turdidae	HIt window	Not recorded	Adult	Female	Glenside PA	Died	2019-03-26	1	866
Pennsylvania Game Commission (Annual Report)	Responsive Doc 90	19-125	YSFL	2019-04-08	Spring	2019	Organization	2623488	135	Picidae	Hit window	Not recorded	Adult	Unknown	Philadelphia PA	Released	2019-05-26	48	867
Pennsylvania Game Commission (Annual Report)	Responsive Doc 90	19-127	YSFL	2019-04-08	Spring	2019	Organization	2623488	135	Picidae	Hit window	Not recorded	Adult	Unknown	Philadelphia PA	Died	2019-04-10	2	868
Pennsylvania Game Commission (Annual Report)	Responsive Doc 90	19-142	YSFL	2019-04-12	Spring	2019	Organization	2623488	135	Picidae	HIt building	Not recorded	Adult	Unknown	Philadelphia PA	Died	2019-04-13	1	869
Pennsylvania Game Commission (Annual Report)	Responsive Doc 90	19-187	CLRA	2019-04-20	Spring	2019	Organization	2623488	280	Rallidae	HIt building	Not recorded	Adult	Female	Conshohocken PA	Died	2019-04-20	0	870
Pennsylvania Game Commission (Annual Report)	Responsive Doc 90	19-224	NOCA	2019-04-27	Spring	2019	Organization	2623488	45	Cardinalidae	Hit window	Not recorded	Adult	Male	Wyndmoor PA	Euthanized	2019-04-27	0	871
Pennsylvania Game Commission (Annual Report)	Responsive Doc 90	19-247	HOFI	2019-04-30	Spring	2019	Organization	2623488	21.5	Fringillidae	HIt building	Not recorded	Adult	Male	Glenside PA	Released	2019-05-05	5	872
Pennsylvania Game Commission (Annual Report)	Responsive Doc 90	19-341	HETH	2019-05-08	Spring	2019	Organization	2623488	30	Turdidae	HIt building	Not recorded	Unknown	Unknown	Villanova PA	Died	2019-05-13	5	873
Pennsylvania Game Commission (Annual Report)	Responsive Doc 90	19-342	RTHU	2019-05-09	Spring	2019	Organization	2623488	4	Trochilidae	Hit window	Not recorded	Unknown	Unknown	Wayne PA	Died	2019-05-10	1	874
Pennsylvania Game Commission (Annual Report)	Responsive Doc 90	19-347	AMRE	2019-05-10	Spring	2019	Organization	2623488	7.5	Parulidae	Hit window	Not recorded	Adult	Male	Ardmore PA	Died	2019-05-11	1	875
Pennsylvania Game Commission (Annual Report)	Responsive Doc 90	19-362	BAWW	2019-05-11	Spring	2019	Organization	2623488	11.5	Parulidae	Hit window	Not recorded	Unknown	Unknown	Philadelphia PA	Died	2019-05-12	1	876
Pennsylvania Game Commission (Annual Report)	Responsive Doc 90	19-381	NOPA	2019-05-15	Spring	2019	Organization	2623488	8	Parulidae	Hit building	Not recorded	Adult	Female	Elkins Park PA	Died	2019-05-16	1	877
Pennsylvania Game Commission (Annual Report)	Responsive Doc 90	19-503	CARW	2019-05-22	Spring	2019	Organization	2623488	20	Troglodytidae	Hit building	Not recorded	Unknown	Unknown	Philadelphia PA	Died	2019-05-23	1	878
Pennsylvania Game Commission (Annual Report)	Responsive Doc 90	19-574	PIWO	2019-05-31	Spring	2019	Organization	2623488	300	Picidae	Hit window	Not recorded	Juvenile	Unknown	Bryn Athyn PA	Euthanized	2019-06-01	1	879
Pennsylvania Game Commission (Annual Report)	Responsive Doc 90	19-575	HOSP	2019-05-31	Spring	2019	Organization	2623488	28.5	Passeridae	Suspected hit window	Spinal trauma	Juvenile	Unknown	Philadelphia PA	Euthanized	2019-05-31	0	880						T
Pennsylvania Game Commission (Annual Report)	Responsive Doc 90	19-627	BBCU	2019-06-02	Summer	2019	Organization	2623488	52.5	Cuculidae	HIt building	Not recorded	Unknown	Unknown	Philadelphia PA	Died	2019-06-06	4	881
Pennsylvania Game Commission (Annual Report)	Responsive Doc 90	19-695	YSFL	2019-06-04	Summer	2019	Organization	2623488	135	Picidae	Hit window	Not recorded	Adult	Female	Philadelphia PA	Released	2019-06-05	1	882
Pennsylvania Game Commission (Annual Report)	Responsive Doc 90	19-644	DOWO	2019-06-05	Summer	2019	Organization	2623488	24.5	Picidae	HIt building	Not recorded	Adult	Female	Plymouth Meeting PA	Released	2019-06-07	2	883
Pennsylvania Game Commission (Annual Report)	Responsive Doc 90	19-651	AMWO	2019-06-06	Summer	2019	Organization	2623488	197.5	Scolopacidae	Hit building	Not recorded	Adult	Unknown	Philadelphia PA	Euthanized	2019-06-06	0	884
Pennsylvania Game Commission (Annual Report)	Responsive Doc 90	19-659	BLJA	2019-06-06	Summer	2019	Organization	2623488	85	Corvidae	Hit window	Not recorded	Adult	Unknown	Philadelphia PA	Euthanized	2019-06-06	0	885
Pennsylvania Game Commission (Annual Report)	Responsive Doc 90	19-667	GRCA	2019-06-07	Summer	2019	Organization	2623488	39.9	Mimidae	Hit window	Not recorded	Adult	Unknown	Philadelphia PA	Euthanized	2019-06-13	6	886
Pennsylvania Game Commission (Annual Report)	Responsive Doc 90	19-691	HOSP	2019-06-08	Summer	2019	Organization	2623488	28.5	Passeridae	Hit building	Not recorded	Adult	Unknown	Philadelphia PA	Euthanized	2019-06-08	0	887
Pennsylvania Game Commission (Annual Report)	Responsive Doc 90	19-749	AMRO	2019-06-14	Summer	2019	Organization	2623488	81	Turdidae	Hit window	Not recorded	Adult	Unknown	Plymouth Meeting PA	Released	2019-06-14	0	888
Pennsylvania Game Commission (Annual Report)	Responsive Doc 90	19-834	NOCA	2019-06-19	Summer	2019	Organization	2623488	45	Cardinalidae	Hit window	Not recorded	Juvenile	Female	Bala Cynwynd PA	Died	2019-06-20	1	889
Pennsylvania Game Commission (Annual Report)	Responsive Doc 90	19-868	MODO	2019-06-21	Summer	2019	Organization	2623488	133	Columbidae	Predator attack, hit window	Not recorded	Adult	Unknown	Philadelphia PA	Died	2019-06-21	0	890
Pennsylvania Game Commission (Annual Report)	Responsive Doc 90	19-929	NOMO	2019-06-26	Summer	2019	Organization	2623488	51.5	Mimidae	HIt window	Not recorded	Unknown	Unknown	Philadelphia PA	Euthanized	2019-06-27	1	891
Pennsylvania Game Commission (Annual Report)	Responsive Doc 92	20-503	SOSP	2020-07-08	Summer	2020	Organization	NA	32.5	Passerellidae	Suspected window strike	rolling, head trauma, missing tail feathers	Adult	Unknown	York PA	Died	2020-07-12	4	892											T
Pennsylvania Game Commission (Annual Report)	Responsive Doc 92	20-550	GRCA	2020-07-14	Summer	2020	Organization	NA	39.9	Mimidae	Window strike	Head trauma	Juvenile	Unknown	York PA	Died	2020-07-15	1	893											T
Pennsylvania Game Commission (Annual Report)	Responsive Doc 92	20-782	RBWO	2020-09-01	Fall	2020	Organization	NA	73.5	Picidae	Suspected window strike	Possible clavicle fracture	Juvenile	Unknown	York PA	Euthanized	2020-09-19	18	894															T
Pennsylvania Game Commission (Annual Report)	Responsive Doc 92	20-827	HOFI	2020-09-06	Fall	2020	Organization	NA	21.5	Fringillidae	Unknown cause, suspect hit window	Left wing radius/ulna fracture, eyes injured	Adult	Female	Lemoyne PA	Released	2020-10-09	33	895					T			T
Pennsylvania Game Commission (Annual Report)	Responsive Doc 92	20-871	MODO	2020-09-13	Fall	2020	Organization	NA	133	Columbidae	Window strike	Left wing radius/ulna fracture	Juvenile	Unknown	Harrisburg PA	Released	2020-10-24	41	896					T
Pennsylvania Game Commission (Annual Report)	Responsive Doc 92	20-948	AMRO	2020-10-13	Fall	2020	Organization	NA	81	Turdidae	Window strike	Concussion	Adult	Unknown	Dover PA	Released	2020-10-16	3	897			T
Pennsylvania Game Commission (Annual Report)	Responsive Doc 92	20-971	MODO	2020-10-28	Fall	2020	Organization	NA	133	Columbidae	Hit window	Concussion, spinal trauma	Adult	Male	Elizabethtown PA	Died	2020-11-03	6	898			T			T
Pennsylvania Game Commission (Annual Report)	Responsive Doc 92	20-974	HOSP	2020-10-28	Fall	2020	Organization	NA	28.5	Passeridae	Hit window	Concussion	Adult	Male	New Cumberland PA	Died	2020-10-29	1	899			T
Pennsylvania Game Commission (Annual Report)	Responsive Doc 92	20-977	DOWO	2020-10-29	Fall	2020	Organization	NA	24.5	Picidae	Hit window	Mild concussion	Adult	Female	Lewisberry PA	Released	2020-10-30	1	900			T
Pennsylvania Game Commission (Annual Report)	Responsive Doc 92	20-1004	NOCA	2020-11-24	Fall	2020	Organization	NA	45	Cardinalidae	Unknown cause, suspect window strike	Shoulder injury	Adult	Male	East Berlin PA	Released	2020-12-12	18	901					T
Pennsylvania Game Commission (Annual Report)	Responsive Doc 92	20-1005	MODO	2020-11-24	Fall	2020	Organization	NA	133	Columbidae	Flew into window	Coracoid fracture	Adult	Unknown	Camp Hill PA	Euthanized	2020-12-14	20	902															T
Pennsylvania Game Commission (Annual Report)	Responsive Doc 92	20-1018	RTHA	2020-12-12	Winter	2020	Organization	NA	1087	Accipitridae	Flew through glass window	Minor concussion	Juvenile	Female	Hershey PA	Released	2020-12-14	2	903			T
Pennsylvania Game Commission (Annual Report)	Responsive Doc 92	20-1016	HOFI	2020-12-12	Winter	2020	Organization	NA	21.5	Fringillidae	Suspected window strike	Spinal trauma	Adult	Male	Duncannon PA	Died	2020-12-13	1	904						T
Pennsylvania Game Commission (Annual Report)	Responsive Doc 92	21-1	HAWO	2021-01-01	Winter	2021	Organization	NA	67.5	Picidae	Window strike	Minor concussion and clavicle fracture	Adult	Female	Newville PA	Released	2021-01-23	22	905			T												T
Pennsylvania Game Commission (Annual Report)	Responsive Doc 93	19-301	RTHU	2019-08-15	Fall	2019	Organization	NA	4	Trochilidae	Unknown, suspected window strike	Humerus fracture of left wing	Juvenile	Unknown	Mechanicsburg PA	Euthanized	2019-08-15	0	906					T
Pennsylvania Game Commission (Annual Report)	Responsive Doc 93	19-369	YBCU	2019-09-20	Fall	2019	Organization	NA	60	Cuculidae	Window strike	Head trauma, suspected clavicle fracture, damaged eye	Adult	Unknown	York PA	Euthanized	2019-09-23	3	907								T			T				T
Pennsylvania Game Commission (Annual Report)	Responsive Doc 93	19-374	OVEN	2019-09-27	Fall	2019	Organization	NA	22	Parulidae	Suspected window strike	Mild concussion	Adult	Unknown	Harrisburg PA	Released	2019-09-28	1	908			T
Pennsylvania Game Commission (Annual Report)	Responsive Doc 93	19-389	AMRO	2019-10-18	Fall	2019	Organization	NA	81	Turdidae	Suspected window strike	Left eye swollen shut, unable to fly	Adult	Unknown	Mountville PA	Died	2019-10-19	1	909								T					Eye										T
Pennsylvania Game Commission (Annual Report)	Responsive Doc 93	20-26	COHA	2020-02-15	Winter	2020	Organization	NA	410	Accipitridae	Window strike	Mild concussion	Adult	Unknown	Elizabethtown PA	Released	2020-02-17	2	910			T
Pennsylvania Game Commission (Annual Report)	Responsive Doc 93	20-38	YSFL	2020-03-11	Spring	2020	Organization	NA	135	Picidae	Window strike	Concussion, suspected damaged air sac	Adult	Male	Spring Grove PA	Died	2020-03-12	1	911			T																					T
Pennsylvania Game Commission (Annual Report)	Responsive Doc 93	20-82	AMWO	2020-03-31	Spring	2020	Organization	NA	197.5	Scolopacidae	Window strike	Left eye damage, left wing fracture	Adult	Unknown	Harrisburg PA	Euthanized	2020-04-01	1	912					T			T
Pennsylvania Game Commission (Annual Report)	Responsive Doc 93	20-121	AMRO	2020-04-09	Spring	2020	Organization	NA	81	Turdidae	Suspected window strike	Spinal trauma	Adult	Unknown	Stewartstown PA	Died	2020-04-10	1	913						T
Pennsylvania Game Commission (Annual Report)	Responsive Doc 93	20-300	NOCA	2020-05-29	Spring	2020	Organization	NA	45	Cardinalidae	Possible window strike	Both eyes swollen, lethargic	Adult	Male	Etters PA	Died	2020-05-30	1	914		T						T					Eye
Pennsylvania Game Commission (Annual Report)	Responsive Doc 93	20-358	EUST	2020-06-14	Summer	2020	Organization	NA	78	Sturnidae	Suspected window strike	Head trauma	Juvenile	Unknown	Lewisberry PA	Euthanized	2020-06-15	1	915											T
Pennsylvania Game Commission (Annual Report)	Responsive Doc 94	11472	HOSP	2015-12-19	Winter	2015	Organization	214054	28.5	Passeridae	Flew into window	Head injury	Adult	Unknown	Cressona PA	Released	2015-12-20	1	916											T
Pennsylvania Game Commission (Annual Report)	Responsive Doc 94	11490	BLJA	2016-01-08	Winter	2016	Organization	214054	85	Corvidae	Unknown, flying into window	mild concussion	Adult	Unknown	Tower City PA	Released	2016-01-14	6	917			T
Pennsylvania Game Commission (Annual Report)	Responsive Doc 94	11497	RUDU	2016-01-14	Winter	2016	Organization	214054	575	Anatidae	Hit window	Head injury	Adult	Female	Butler Township, Schuylkill PA	Released	2016-01-16	2	918											T
Pennsylvania Game Commission (Annual Report)	Responsive Doc 94	11528	RBWO	2016-02-13	Winter	2016	Organization	214054	73.5	Picidae	Possibly hit window	Central Nervous System symptoms	Adult	Unknown	South Manheim Twsp	Died	2016-02-19	6	919																			T
Pennsylvania Game Commission (Annual Report)	Responsive Doc 94	11610	WTSP	2016-03-23	Spring	2016	Organization	214054	27	Passerellidae	Flew into window, then attacked by dog that removed tail	Dizzy, missing tail feathers	Adult	Unknown	Birdsboro PA	Released	2016-04-24	32	920	T																					T
Pennsylvania Game Commission (Annual Report)	Responsive Doc 94	11660	PIWO	2016-04-01	Spring	2016	Organization	214054	300	Picidae	Hit a window	Possibly pelvic??	Adult	Unknown	Greenwood Township PA	Died	2016-04-08	7	921														T
Pennsylvania Game Commission (Annual Report)	Responsive Doc 94	12019	GRCA	2016-05-09	Spring	2016	Organization	214054	39.9	Mimidae	Flew into window	Head injury	Adult	Unknown	Reading PA	Released	2016-05-12	3	922											T
Pennsylvania Game Commission (Annual Report)	Responsive Doc 94	12076	GRCA	2016-05-11	Spring	2016	Organization	214054	39.9	Mimidae	Window hit / cat	Stunned	Adult	Male	Reading PA	Released	2016-07-08	58	923	T
Pennsylvania Game Commission (Annual Report)	Responsive Doc 94	12110	WOTH	2016-05-14	Spring	2016	Organization	214054	45	Turdidae	Hit window	Right side swollen	Adult	Male	Mertztown PA	Released	2016-05-22	8	924													Side
Pennsylvania Game Commission (Annual Report)	Responsive Doc 94	12156	COGR	2016-05-17	Spring	2016	Organization	214054	108	Icteridae	Possible Hit by vehicle or window strike	Bleeding on beak, huddled in a ball	Fledgeling	Unknown	Hamburg PA	Released	2016-05-18	1	925									T
Pennsylvania Game Commission (Annual Report)	Responsive Doc 94	12164	BAOR	2016-05-17	Spring	2016	Organization	214054	35	Icteridae	Flew into window	Head injury and swelling in right wing	Adult	Male	Kutztown PA	Died	2016-05-17	0	926											T		Wing
Pennsylvania Game Commission (Annual Report)	Responsive Doc 94	12535	DOWO	2016-06-06	Summer	2016	Organization	214054	24.5	Picidae	Hit window	Pelvic or spinal injury	Unknown	Unknown	Cornwall, Lebanon PA	Euthanized	2016-06-06	0	927						T								T
Pennsylvania Game Commission (Annual Report)	Responsive Doc 94	12549	HAWO	2016-06-08	Summer	2016	Organization	214054	67.5	Picidae	Hit window	Head injury	Adult	Female	Schuylkill Haven PA	Released	2016-06-10	2	928											T
Pennsylvania Game Commission (Annual Report)	Responsive Doc 94	12757	NOCA	2016-06-18	Summer	2016	Organization	214054	45	Cardinalidae	Flew into garage door	Swelling on right wing	Fledgeling	Unknown	Harrisburg PA	Released	2016-06-30	12	929													Wing
Pennsylvania Game Commission (Annual Report)	Responsive Doc 96	22827	RUBL	2019-07-08	Summer	2019	Organization	214054	63.5	Icteridae	Flew into window	Head injury	Juvenile	Unknown	Mt. Gretna PA	Died	2019-07-08	0	930											T
Pennsylvania Game Commission (Annual Report)	Responsive Doc 96	22913	BLJA	2019-07-12	Summer	2019	Organization	214054	85	Corvidae	Possibly flew into a window	Possible head injury	Adult	Unknown	Lake Wynonah PA	Released	2019-09-01	51	931											T
Pennsylvania Game Commission (Annual Report)	Responsive Doc 96	23143	GRCA	2019-07-26	Summer	2019	Organization	214054	39.9	Mimidae	Possible window strike	Head injury, swelling in left leg	Adult	Unknown	York PA	Released	2019-08-15	20	932											T		Leg
Pennsylvania Game Commission (Annual Report)	Responsive Doc 96	23150	YSFL	2019-07-26	Summer	2019	Organization	214054	135	Picidae	Hit picture window	Internal bleeding	Adult	Unknown	Berks PA	Dead on Arrival	2019-07-26	0	933																	T
Pennsylvania Game Commission (Annual Report)	Responsive Doc 96	23154	MODO	2019-07-26	Summer	2019	Organization	214054	133	Columbidae	Hit window and stepped on	Head injury, swelling right shoulder	Adult	Unknown	Mechanicsburg PA	Released	2019-08-03	8	934											T		Shoulder
Pennsylvania Game Commission (Annual Report)	Responsive Doc 96	23265	COHA	2019-08-03	Fall	2019	Organization	214054	410	Accipitridae	Window strike	Head injury	"Young Adult"	Unknown	Cumru PA	Released	2019-08-15	12	935											T
Pennsylvania Game Commission (Annual Report)	Responsive Doc 96	23338	COHA	2019-08-07	Fall	2019	Organization	214054	410	Accipitridae	Window impact	Not recorded	Adult	Unknown	Lake Wynonah PA	Released	2019-08-17	10	936
Pennsylvania Game Commission (Annual Report)	Responsive Doc 96	23391	GRCA	2019-08-12	Fall	2019	Organization	214054	39.9	Mimidae	Flew into window	Head injury	"Young adult"	Unknown	Schuylkill Haven PA	Released	2019-08-22	10	937											T
Pennsylvania Game Commission (Annual Report)	Responsive Doc 96	23475	RTHU	2019-08-19	Fall	2019	Organization	214054	4	Trochilidae	Window strike	Head injury	Adult	Unknown	Auburn PA	Released	2019-08-28	9	938											T
Pennsylvania Game Commission (Annual Report)	Responsive Doc 96	24072	COYE	2019-10-03	Fall	2019	Organization	214054	9.5	Parulidae	Hit window	Stunned	Adult	Unknown	Carlisle PA	Released	2019-10-04	1	939	T
Pennsylvania Game Commission (Annual Report)	Responsive Doc 96	24143	CHSP	2019-10-19	Fall	2019	Organization	214054	13.5	Passerellidae	Flew into window	Head injury	Adult	Unknown	Bethel, Schuylkill County PA	Released	2019-10-22	3	940											T
Pennsylvania Game Commission (Annual Report)	Responsive Doc 96	24157	NOCA	2019-10-25	Fall	2019	Organization	214054	45	Cardinalidae	Hit a window	Blown air sacs	Adult	Unknown	Orwigsburg PA	Released	2019-11-05	11	941																								T
Pennsylvania Game Commission (Annual Report)	Responsive Doc 96	24178	SSHA	2019-11-01	Fall	2019	Organization	214054	152.5	Accipitridae	Flew into window	Right wing fracture	Adult	Unknown	Annville PA	Euthanized	2019-11-10	9	942					T
Pennsylvania Game Commission (Annual Report)	Responsive Doc 96	24279	DOWO	2019-12-31	Winter	2019	Organization	214054	24.5	Picidae	Window strike	Swelling in right wing	Adult	Unknown	Elizabethtown PA	Released	2020-01-05	5	943													Wing
Pennsylvania Game Commission (Annual Report)	Responsive Doc 96	24337	RTHA	2020-02-25	Winter	2020	Organization	214054	1087	Accipitridae	Flew into window	head injury	Adult	Unknown	Alvernia University, PA	Released	2020-05-05	70	944											T
Pennsylvania Game Commission (Annual Report)	Responsive Doc 96	24373	DEJU	2020-03-10	Spring	2020	Organization	214054	24	Passerellidae	Hit window	head injury, swelling in wing	Adult	Unknown	Schuylkill County PA	Died	2020-03-11	1	945											T		Wing
Pennsylvania Game Commission (Annual Report)	Responsive Doc 96	24775	HOSP	2020-04-15	Spring	2020	Organization	214054	28.5	Passeridae	collision with window	head injury	Adult	Unknown	Montoursville PA	Died	2020-04-16	1	946											T
Pennsylvania Game Commission (Annual Report)	Responsive Doc 96	24783	AMGO	2020-04-17	Spring	2020	Organization	214054	15.5	Fringillidae	Window strike	Blown air sacs	Adult	Unknown	Camp Hill PA	Released	2020-04-27	10	947																								T
Pennsylvania Game Commission (Annual Report)	Responsive Doc 96	24883	HOFI	2020-04-22	Spring	2020	Organization	214054	21.5	Fringillidae	Possible window strike	Head injury	Adult	Unknown	Mt. Holly Springs PA	Released	2020-04-25	3	948											T
Pennsylvania Game Commission (Annual Report)	Responsive Doc 96	25129	WOTH	2020-05-02	Spring	2020	Organization	214054	45	Turdidae	Hit window	Head injury	Adult	Unknown	Lebanon County PA	Released	2020-05-06	4	949											T
Pennsylvania Game Commission (Annual Report)	Responsive Doc 96	25431	BAOR	2020-05-11	Spring	2020	Organization	214054	35	Icteridae	Hit window	Possible head injury	Adult	Unknown	Greenwich PA	Died	2020-05-12	1	950											T
Pennsylvania Game Commission (Annual Report)	Responsive Doc 96	25456	COGR	2020-05-12	Spring	2020	Organization	214054	108	Icteridae	Window strike	Severe head injury	Fledgeling	Unknown	Northumberland County PA	Euthanized	2020-05-12	0	951											T
Pennsylvania Game Commission (Annual Report)	Responsive Doc 96	25462	BTBW	2020-05-12	Spring	2020	Organization	214054	10	Parulidae	Possible window strike	Head injury	Adult	Unknown	North Heldelburg PA	Died	2020-05-14	2	952											T
Pennsylvania Game Commission (Annual Report)	Responsive Doc 96	26829	RBWO	2020-06-23	Summer	2020	Organization	214054	73.5	Picidae	Possible window strike	Head injury	Juvenile	Unknown	South Annville PA	Died	2020-06-24	1	953											T
Pennsylvania Game Commission (Annual Report)	Responsive Doc 96	26851	AMRO	2020-06-23	Summer	2020	Organization	214054	81	Turdidae	Flew into a building	Fractured right leg	Fledgeling	Unknown	Muncy PA	Euthanized	2020-06-23	0	954							T
Pennsylvania Game Commission (Annual Report)	Responsive Doc 97	33922	RWBL	2021-03-03	Spring	2021	Organization	439566	54.5	Icteridae	Flew into window	Was in shock, bleeding inside mouth, head trauma	Adult	Unknown	Royersford PA	Released	2021-03-04	1	955	T								T		T
Pennsylvania Game Commission (Annual Report)	Responsive Doc 97	31930	BlJA	2021-07-19	Summer	2021	Organization	439566	85	Corvidae	Flew into glass door	Lower beak fractured and hanging off, active bleeding, in shock	Adult	Unknown	Yardley PA	Euthanized	2021-07-20	1	956	T								T
Pennsylvania Game Commission (Annual Report)	Responsive Doc 97	31798	NOCA	2020-07-14	Summer	2020	Organization	439566	45	Cardinalidae	Flew into a window	Severe head trauma	Adult	Unknown	North Wales PA	Died	2020-07-15	1	957											T
Pennsylvania Game Commission (Annual Report)	Responsive Doc 97	32618	NOCA	2020-08-15	Fall	2020	Organization	439566	45	Cardinalidae	Flew into wall, found on ground	Possible head trauma, body and head tilt	Fledgeling	Unknown	Langhorne PA	Died	2020-08-17	2	958											T											T
Pennsylvania Game Commission (Annual Report)	Responsive Doc 97	32880	NOCA	2020-08-28	Fall	2020	Organization	439566	45	Cardinalidae	Hit window	Head trauma	Juvenile	Unknown	Ambler PA	Released	2020-09-09	12	959											T
Pennsylvania Game Commission (Annual Report)	Responsive Doc 97	33630	NOCA	2020-11-05	Fall	2020	Organization	439566	45	Cardinalidae	Flew into window	Unable to stand, poor grip in right foot, head trauma	Adult	Unknown	Doylestown PA	Died	2020-11-06	1	960											T										T	T
Pennsylvania Game Commission (Annual Report)	Responsive Doc 97	33803	NOCA	2021-01-09	Winter	2021	Organization	439566	45	Cardinalidae	Hit window	Severe head trauma	Adult	Unknown	New Hope PA	Died	2021-01-17	8	961											T
Pennsylvania Game Commission (Annual Report)	Responsive Doc 97	34378	NOCA	2021-04-29	Spring	2021	Organization	439566	45	Cardinalidae	Hit window	Died during intake, severe head trauma, blood came out of mouth while dying	Adult	Unknown	West Chester PA	Died	2021-04-29	0	962									T		T
Pennsylvania Game Commission (Annual Report)	Responsive Doc 97	31764	GRCA	2020-07-13	Summer	2020	Organization	439566	39.9	Mimidae	Flew into window	Unable to fly, sat on ground for 2 hours, head trauma, tail cocked to the side	Adult	Unknown	North Wales PA	Released	2020-07-21	8	963	T																					T	T
Pennsylvania Game Commission (Annual Report)	Responsive Doc 97	32072	GRCA	2020-07-26	Summer	2020	Organization	439566	39.9	Mimidae	Hit window	Head trauma, no dilation in left eye	Adult	Unknown	Doylestown PA	Released	2020-08-18	23	964											T								T
Pennsylvania Game Commission (Annual Report)	Responsive Doc 97	32237	GRCA	2020-08-03	Fall	2020	Organization	439566	39.9	Mimidae	Hit window	Stunned, flew out of box and hit window at center	Adult	Unknown	Schwenksville PA	Died	2020-08-03	0	965	T
Pennsylvania Game Commission (Annual Report)	Responsive Doc 97	32492	GRCA	2020-08-10	Fall	2020	Organization	439566	39.9	Mimidae	Flew into glass	Head trauma, able to stand, delayed pupillary light reflex	Adult	Unknown	Plumbsteadville PA	Died	2020-08-11	1	966											T								T
Pennsylvania Game Commission (Annual Report)	Responsive Doc 97	32562	GRCA	2020-08-13	Fall	2020	Organization	439566	39.9	Mimidae	Flew into window	Unable to stand, gasping, head trauma	Juvenile	Unknown	Hatfield PA	Euthanized	2020-08-13	0	967											T											T		T
Pennsylvania Game Commission (Annual Report)	Responsive Doc 97	32579	GRCA	2020-08-14	Fall	2020	Organization	439566	39.9	Mimidae	Flew intow window	Head tilted, severe head trauma	Adult	Unknown	Newtown PA	Died	2020-08-15	1	968											T											T
Pennsylvania Game Commission (Annual Report)	Responsive Doc 97	32617	GRCA	2020-08-15	Fall	2020	Organization	439566	39.9	Mimidae	HIt window	Badly fractured lower beak, dead on arrival	Adult	Unknown	Pipersville PA	Dead on Arrival	2020-08-15	0	969									T
Pennsylvania Game Commission (Annual Report)	Responsive Doc 97	32635	GRCA	2020-08-16	Fall	2020	Organization	439566	39.9	Mimidae	Flew into garage door	Head trauma, perches but falls over, delayed pupillary light reflex	Adult	Unknown	Hatfield PA	Died	2020-08-17	1	970											T								T			T
Pennsylvania Game Commission (Annual Report)	Responsive Doc 97	32688	GRCA	2020-08-19	Fall	2020	Organization	439566	39.9	Mimidae	HIt window	Alert but unable to stand, severe head trauma	Juvenile	Unknown	Hatfield PA	Euthanized	2020-08-19	0	971											T											T
Pennsylvania Game Commission (Annual Report)	Responsive Doc 97	32681	GRCA	2020-08-19	Fall	2020	Organization	439566	39.9	Mimidae	Flew into window	Moderate head trauma, head tilt	Fledgeling	Unknown	Ivyland PA	Died	2020-08-20	1	972											T											T
Pennsylvania Game Commission (Annual Report)	Responsive Doc 97	32799	GRCA	2020-08-25	Fall	2020	Organization	439566	39.9	Mimidae	Think it hit building	Lying on side, head trauma, cold	Juvenile	Unknown	Doylestown PA	Euthanized	2020-08-25	0	973											T											T					T
Pennsylvania Game Commission (Annual Report)	Responsive Doc 97	33295	GRCA	2020-09-20	Fall	2020	Organization	439566	39.9	Mimidae	Flew into window, found on deck	Head trauma, feet not working properly, not standing well, wobbly	Juvenile	Unknown	Doylestown PA	Died	2020-09-22	2	974											T										T	T
Pennsylvania Game Commission (Annual Report)	Responsive Doc 97	33512	GRCA	2020-10-11	Fall	2020	Organization	439566	39.9	Mimidae	Hit window	Head trauma, swelling in right wing, possible right wing fracture, labored breathing, vocal	Adult	Unknown	Hatfield PA	Released	2020-10-16	5	975					T						T		Wing											T
Pennsylvania Game Commission (Annual Report)	Responsive Doc 97	34534	GRCA	2021-05-06	Spring	2021	Organization	439566	39.9	Mimidae	Found on the ground beneath a window	Able to perch but falls over, head trauma	Adult	Unknown	Doylestown PA	Released	2021-05-12	6	976											T											T
Pennsylvania Game Commission (Annual Report)	Responsive Doc 97	34642	GRCA	2021-05-11	Spring	2021	Organization	439566	39.9	Mimidae	Hit window	Initially barely responsive, now alert and active but unable to fly, likely head trauma	Adult	Unknown	Warminster PA	Died	2021-05-17	6	977	T										T												T
Pennsylvania Game Commission (Annual Report)	Responsive Doc 97	33419	BBCU	2020-09-29	Fall	2020	Organization	439566	52.5	Cuculidae	Hit window	Lethargic, open mouth breathing, possible head trauma	Adult	Unknown	North Wales PA	Euthanized	2020-10-12	13	978		T									T													T
Pennsylvania Game Commission (Annual Report)	Responsive Doc 97	33652	DEJU	2020-11-11	Fall	2020	Organization	439566	24	Passerellidae	Possibly hit window, then cat caught	Keeps flipping over, head trauma	Juvenile	Unknown	Quakertown PA	Died	2020-11-11	0	979											T											T
Pennsylvania Game Commission (Annual Report)	Responsive Doc 97	33699	DEJU	2020-11-27	Fall	2020	Organization	439566	24	Passerellidae	Flew into window	Left eye swollen	Adult	Unknown	Pipersville PA	Died	2020-11-28	1	980								T					Eye
Pennsylvania Game Commission (Annual Report)	Responsive Doc 97	33898	DEJU	2021-02-21	Winter	2021	Organization	439566	24	Passerellidae	Window strike	No injuries found	Adult	Unknown	Holland PA	Released	2021-02-21	0	981
Pennsylvania Game Commission (Annual Report)	Responsive Doc 97	33927	DEJU	2021-03-04	Spring	2021	Organization	439566	24	Passerellidae	Hit window and fell onto the ground	Unable to fly, swelling left shoulder, weak grip, not able to stand, probable head trauma	Adult	Unknown	Perkasie PA	Released	2021-03-08	4	982											T		Shoulder								T	T	T
Pennsylvania Game Commission (Annual Report)	Responsive Doc 97	33310	AMGO	2020-09-20	Fall	2020	Organization	439566	15.5	Fringillidae	Window strike yesterday	Left wing too swollen, head trauma	Adult	Unknown	Green Lane PA	Released	2020-09-23	3	983											T		Wing
Pennsylvania Game Commission (Annual Report)	Responsive Doc 97	33452	AMGO	2020-10-02	Fall	2020	Organization	439566	15.5	Fringillidae	HIt window, found on ground	Concussion, can't stand, tilted to the right	Adult	Unknown	Springfield PA	Died	2020-10-06	4	984			T																			T
Pennsylvania Game Commission (Annual Report)	Responsive Doc 97	33524	AMGO	2020-10-14	Fall	2020	Organization	439566	15.5	Fringillidae	May have hit front window	Unable to fly, head trauma, closing right eye, able to stand but falls forward abit	Juvenile	Unknown	Doylestown PA	Released	2020-10-16	2	985								T			T											T	T
Pennsylvania Game Commission (Annual Report)	Responsive Doc 97	35371	AMGO	2021-06-05	Summer	2021	Organization	439566	15.5	Fringillidae	Possibly hit window yesterday	Very lethargic, head and eyes swollen, head trauma	Adult	Unknown	Betchelsville PA	Died	2021-06-06	1	986		T						T			T		Head
Pennsylvania Game Commission (Annual Report)	Responsive Doc 97	33805	HOFI	2021-01-10	Winter	2021	Organization	439566	21.5	Fringillidae	Hit window	Head trauma, flies only short distances, eyes swollen	Adult	Unknown	Holicong PA	Died	2021-01-11	1	987								T			T		Eye
Pennsylvania Game Commission (Annual Report)	Responsive Doc 97	31625	YSFL	2020-07-08	Summer	2020	Organization	439566	135	Picidae	HIt window	Unable to stand, severe head trauma, breathing heavily	Adult	Unknown	New Britain PA	Euthanized	2020-07-09	1	988											T											T		T
Pennsylvania Game Commission (Annual Report)	Responsive Doc 97	32890	YSFL	2020-08-29	Fall	2020	Organization	439566	135	Picidae	Flew into window	Head trauma, delayed pupillary light reflex, unable to stand	Adult	Unknown	Lansdale PA	Died	2020-08-31	2	989											T								T			T
Pennsylvania Game Commission (Annual Report)	Responsive Doc 97	33400	YSFL	2020-09-27	Fall	2020	Organization	439566	135	Picidae	collision with window	Weakly grasping, tilting forward, disoriented, mildly neurologic	Adult	Unknown	Center Valley PA	Released	2020-12-06	70	990	T																		T		T	T
Pennsylvania Game Commission (Annual Report)	Responsive Doc 97	33437	YSFL	2020-09-30	Fall	2020	Organization	439566	135	Picidae	Hit window	Neurological visual impairment, slightly neurologic	Adult	Unknown	Lansdale PA	Released	2020-10-02	2	991								T											T
Pennsylvania Game Commission (Annual Report)	Responsive Doc 97	35754	YSFL	2021-06-20	Summer	2021	Organization	439566	135	Picidae	Flew into window	Head trauma, delayed pupillary light reflex, unable to stand	Adult	Unknown	Levittown PA	Died	2021-06-28	8	992											T								T			T
Pennsylvania Game Commission (Annual Report)	Responsive Doc 97	32727	COHA	2020-08-21	Fall	2020	Organization	439566	410	Accipitridae	Hit window hard	Very neurologic, unable to stand or fly	Juvenile	Unknown	Harleysville PA	Released	2020-08-30	9	993																			T			T	T
Pennsylvania Game Commission (Annual Report)	Responsive Doc 97	33897	COHA	2021-02-21	Winter	2021	Organization	439566	410	Accipitridae	Hit window	Head trauma, eyes dilated, blood in mouth, cannot stand but pain response	Adult	Unknown	Sellersville PA	Euthanized	2021-02-23	2	994									T		T								T		T	T
Pennsylvania Game Commission (Annual Report)	Responsive Doc 97	33924	COHA	2021-03-04	Spring	2021	Organization	439566	410	Accipitridae	Ran into and through garage window	Left eye swollen and blown, lower jaw fracture and beak completely mis-aligned, facial swelling, severe head trauma	Adult	Unknown	Bristol PA	Euthanized	2021-03-03	1	995								T	T		T		Face
Pennsylvania Game Commission (Annual Report)	Responsive Doc 97	33951	COHA	2021-03-11	Spring	2021	Organization	439566	410	Accipitridae	Flew into window	Not able to stand, low energy level, severe head trauma	Juvenile	Unknown	Warrington PA	Died	2021-03-12	1	996		T									T											T
Pennsylvania Game Commission (Annual Report)	Responsive Doc 97	34001	COHA	2021-03-27	Spring	2021	Organization	439566	410	Accipitridae	Flew into and through window	Died in the hair salon it flew into	Adult	Unknown	Hatfield PA	Dead on Arrival	2021-03-27	0	997
Pennsylvania Game Commission (Annual Report)	Responsive Doc 97	33901	RSHA	2021-02-21	Winter	2021	Organization	439566	630	Accipitridae	Possible window strike	Unable to fly, uneven pupils, right eye not reacting to light, possible head injury	Juvenile	Unknown	Riegelsville PA	Released	2021-03-12	19	998											T								T				T
Pennsylvania Game Commission (Annual Report)	Responsive Doc 97	31665	RTHA	2020-07-09	Summer	2020	Organization	439566	1087	Accipitridae	Flew into building	Unable to stand, compound fracture left shoulder with large wound	Juvenile	Unknown	Ambler PA	Euthanized	2020-07-09	0	999					T							Shoulder										T
Pennsylvania Game Commission (Annual Report)	Responsive Doc 97	33025	RTHU	2020-09-05	Fall	2020	Organization	439566	4	Trochilidae	Flew intow window	Head trauma	Adult	Unknown	Feasterville PA	Released	2020-09-05	0	1000											T
Pennsylvania Game Commission (Annual Report)	Responsive Doc 97	33270	RTHU	2020-09-18	Fall	2020	Organization	439566	4	Trochilidae	Found in yard by glass door	Severe head trauma, feet tightly closed, cannot stand or perch, labored breathing	Adult	Unknown	Radnor PA	Died	2020-09-18	0	1001											T										T	T		T
Pennsylvania Game Commission (Annual Report)	Responsive Doc 97	32323	NOMO	2020-08-05	Fall	2020	Organization	439566	51.5	Mimidae	Flew into a window	Body tilt to the right	Fledgeling	Unknown	Chalfont PA	Died	2020-08-06	1	1002																						T
Pennsylvania Game Commission (Annual Report)	Responsive Doc 97	31820	MODO	2020-07-15	Summer	2020	Organization	439566	133	Columbidae	Hit window	Head trauma	Juvenile	Unknown	Chalfont PA	Released	2020-09-15	62	1003											T
Pennsylvania Game Commission (Annual Report)	Responsive Doc 97	32640	MODO	2020-08-17	Fall	2020	Organization	439566	133	Columbidae	Flew into window at parking garage	Stunned, mild head trauma	Juvenile	Unknown	Philadelphia PA	Released	2020-09-12	26	1004	T										T
Pennsylvania Game Commission (Annual Report)	Responsive Doc 97	32770	MODO	2020-08-23	Fall	2020	Organization	439566	133	Columbidae	Hit sliding glass door	Head trauma, cannot fly	Adult	Unknown	Philadelphia PA	Released	2020-10-10	48	1005											T												T
Pennsylvania Game Commission (Annual Report)	Responsive Doc 97	32797	MODO	2020-08-25	Fall	2020	Organization	439566	133	Columbidae	Hit window	Unable to fly, likely head trauma	Adult	Unknown	Washington's Crossing PA	Released	2020-10-10	46	1006											T												T
Pennsylvania Game Commission (Annual Report)	Responsive Doc 97	32994	MODO	2020-09-03	Fall	2020	Organization	439566	133	Columbidae	Hit window	Head trauma, right wing hanging a bit	Adult	Unknown	Glen Mills PA	Released	2020-10-10	37	1007											T
Pennsylvania Game Commission (Annual Report)	Responsive Doc 97	33076	MODO	2020-09-07	Fall	2020	Organization	439566	133	Columbidae	Flew into window	Head trama, delayed pupillary light reflex	Adult	Unknown	Lansdale PA	Died	2020-09-13	6	1008											T								T
Pennsylvania Game Commission (Annual Report)	Responsive Doc 97	33147	MODO	2020-09-12	Fall	2020	Organization	439566	133	Columbidae	HIt window	Some feather loss, mild head trauma	Adult	Unknown	Doylestown PA	Released	2020-09-20	8	1009											T
Pennsylvania Game Commission (Annual Report)	Responsive Doc 97	33471	MODO	2020-10-05	Fall	2020	Organization	439566	133	Columbidae	Hit window	Cannot fly, mild to moderate had trauma	Adult	Unknown	Lansdale PA	Released	2020-10-19	14	1010											T												T
Pennsylvania Game Commission (Annual Report)	Responsive Doc 97	33519	MODO	2020-10-13	Fall	2020	Organization	439566	133	Columbidae	Hit window	Left eye swollen, unable to fly, weakly standing	Adult	Unknown	Jamison PA	Died	2020-10-22	9	1011								T					Eye									T	T
Pennsylvania Game Commission (Annual Report)	Responsive Doc 97	33614	MODO	2020-11-01	Fall	2020	Organization	439566	133	Columbidae	Flew into window	Head trauma, delayed pupillary light reflex, unable to stand	Adult	Unknown	Perkasie PA	Died	2020-11-03	2	1012											T								T			T	T
Pennsylvania Game Commission (Annual Report)	Responsive Doc 97	33753	MODO	2020-12-18	Winter	2020	Organization	439566	133	Columbidae	Possibly flew into a window	Possible head trauma	Adult	Unknown	Perkasie PA	Died	2020-12-19	1	1013											T
Pennsylvania Game Commission (Annual Report)	Responsive Doc 97	33878	MODO	2021-02-13	Winter	2021	Organization	439566	133	Columbidae	Flew into house	Severe head trauma, blood from mouth, jaw misaligned, head misshapen, both eyes ruptured and bleeding	Adult	Unknown	Yardley PA	Euthanized	2020-02-13	0	1014								T	T		T
Pennsylvania Game Commission (Annual Report)	Responsive Doc 97	33954	MODO	2021-03-12	Spring	2021	Organization	439566	133	Columbidae	Flew into house	Right eye bleeding, right eyeball destroyed, beak misaligned, head trauma	Adult	Unknown	Norristown PA	Euthanized	2021-03-12	0	1015								T	T		T
Pennsylvania Game Commission (Annual Report)	Responsive Doc 97	34047	MODO	2021-04-04	Spring	2021	Organization	439566	133	Columbidae	HIt window yesterday	Head trauma, body trauma, right wing fracture	Adult	Unknown	North Wales PA	Died	2021-04-04	0	1016					T						T
Pennsylvania Game Commission (Annual Report)	Responsive Doc 97	34126	MODO	2021-04-11	Spring	2021	Organization	439566	133	Columbidae	Possible window strike	Head tilt, head trauma, not standing	Adult	Unknown	Warminster PA	Euthanized	2021-04-12	1	1017											T											T
Pennsylvania Game Commission (Annual Report)	Responsive Doc 97	33396	OVEN	2020-09-27	Fall	2020	Organization	439566	22	Parulidae	Suspected hit window	Found on its back, very lethargic, head trauma	Adult	Unknown	Green Lane PA	Died	2020-09-27	0	1018		T									T											T
Pennsylvania Game Commission (Annual Report)	Responsive Doc 97	35395	EAPH	2021-06-05	Summer	2021	Organization	439566	18.5	Tyrannidae	Flew into window	No apparent injuries	Juvenile	Unknown	Perkiomenville PA	Died	2021-06-06	1	1019
Pennsylvania Game Commission (Annual Report)	Responsive Doc 97	31614	AMRO	2020-07-07	Summer	2020	Organization	439566	81	Turdidae	Flew into something or torticollis	Wet and tired, running and fell over, severe head trauma, head twisted	Juvenile	Unknown	Allentown PA	Euthanized	2020-07-08	1	1020		T				T					T								T			T
Pennsylvania Game Commission (Annual Report)	Responsive Doc 97	32147	AMRO	2020-07-29	Summer	2020	Organization	439566	81	Turdidae	Likely hit window	Unable to fly, stands weakly, likely head trauma	Juvenile	Unknown	Chalfont PA	Died	2020-08-01	3	1021											T												T
Pennsylvania Game Commission (Annual Report)	Responsive Doc 97	32586	AMRO	2020-08-14	Fall	2020	Organization	439566	81	Turdidae	Struck window	Head trauma, falls over easily	Adult	Unknown	Eagleville PA	Released	2020-08-18	4	1022											T											T
Pennsylvania Game Commission (Annual Report)	Responsive Doc 97	33582	AMRO	2020-10-23	Fall	2020	Organization	439566	81	Turdidae	Flew into window	Head trauma, wobbly, can't fly	Adult	Unknown	Perkasie PA	Released	2020-11-02	10	1023											T											T	T
Pennsylvania Game Commission (Annual Report)	Responsive Doc 97	33986	AMRO	2021-02-09	Winter	2021	Organization	439566	81	Turdidae	Flew into sliding glass door	Breathing hard, head trauma, tail cocked to one side, eyes slightly dilated	Adult	Unknown	Lansdale PA	Died	2020-03-29	48	1024											T								T			T		T
Pennsylvania Game Commission (Annual Report)	Responsive Doc 97	34168	AMRO	2021-04-14	Spring	2021	Organization	439566	81	Turdidae	Flew into front window of house	Unable to fly, abraisions and slight swelling on head, unable to stand, lying on back, head trauma	Adult	Unknown	Bensalem PA	Died	2021-04-15	1	1025											T		Head									T	T
Pennsylvania Game Commission (Annual Report)	Responsive Doc 97	34264	AMRO	2021-04-23	Spring	2021	Organization	439566	81	Turdidae	Flew into window	Head trauma	Adult	Unknown	Perkasie PA	Died	2021-04-27	4	1026											T
Pennsylvania Game Commission (Annual Report)	Responsive Doc 97	34970	AMRO	2021-05-22	Spring	2021	Organization	439566	81	Turdidae	Hit window	Open mouth breathing, holding eyes closed	Juvenile	Unknown	Dublin PA	Released	2021-05-23	1	1027								T																T
Pennsylvania Game Commission (Annual Report)	Responsive Doc 97	356887	AMRO	2021-06-17	Summer	2021	Organization	439566	81	Turdidae	Flew into window	Appears active and healthy	Adult	Unknown	Morrisville PA	Released	2021-06-18	1	1028
Pennsylvania Game Commission (Annual Report)	Responsive Doc 97	35876	AMRO	2021-06-24	Summer	2021	Organization	439566	81	Turdidae	Probably hit window	Unable to stand, weak grip, unable to perch, probably head trauma	Juvenile	Unknown	Southampton PA	Died	2021-06-25	1	1029											T										T	T
Pennsylvania Game Commission (Annual Report)	Responsive Doc 97	33827	YBSA	2021-01-17	Winter	2021	Organization	439566	49	Picidae	HIt window	Head trauma, still not able to fly	Adult	Unknown	Spring City PA	Released	2021-01-18	1	1030											T												T
Pennsylvania Game Commission (Annual Report)	Responsive Doc 97	33179	CHSP	2020-09-13	Fall	2020	Organization	439566	13.5	Passerellidae	Flew into glass door	Possible head trauma, was still for a long time	Juvenile	Unknown	Chalfont PA	Died	2020-09-14	1	1031	T										T
Pennsylvania Game Commission (Annual Report)	Responsive Doc 97	31720	HOSP	2020-07-11	Summer	2020	Organization	439566	28.5	Passeridae	Hit window	Unable to stand or fly, head trauma	Fledgeling	Unknown	Huntingdon Valley PA	Died	2020-07-12	1	1032											T											T	T
Pennsylvania Game Commission (Annual Report)	Responsive Doc 97	31775	HOSP	2020-07-13	Summer	2020	Organization	439566	28.5	Passeridae	Flew into window	Head trauma, tail cocked to one side, slightly emaciated, leaning to one side	Adult	Unknown	Chalfont PA	Died	2020-07-13	0	1033											T					T						T
Pennsylvania Game Commission (Annual Report)	Responsive Doc 97	32112	HOSP	2020-07-28	Summer	2020	Organization	439566	28.5	Passeridae	Flew into glass at green house	Unable to stand, severe head trauma, deep pain reflex on both legs and feet, tail cocked to one side	Juvenile	Unknown	Warminster PA	Died	2020-07-30	2	1034											T										T	T
Pennsylvania Game Commission (Annual Report)	Responsive Doc 97	32211	HOSP	2020-08-01	Fall	2020	Organization	439566	28.5	Passeridae	Flew into glass window	Unable to fly, severe head trauma, left eye shut, tail spread open	Adult	Unknown	Warminster PA	Died	2020-08-02	1	1035								T			T											T	T
Pennsylvania Game Commission (Annual Report)	Responsive Doc 97	32334	HOSP	2020-08-05	Fall	2020	Organization	439566	28.5	Passeridae	Hit door	Severe head trauma, right eye shut, body tilt	Adult	Unknown	Warminster PA	Died	2020-08-07	2	1036								T			T											T
Pennsylvania Game Commission (Annual Report)	Responsive Doc 97	32633	HOSP	2020-08-16	Fall	2020	Organization	439566	28.5	Passeridae	Flew into window	Head trauma	Adult	Unknown	Philadelphia PA	Released	2020-08-16	0	1037											T
Pennsylvania Game Commission (Annual Report)	Responsive Doc 97	32636	HOSP	2020-08-16	Fall	2020	Organization	439566	28.5	Passeridae	Found on ground near window	Head trauma, delayed pupillary light reflex	Adult	Unknown	Doylestown PA	Died	2020-08-20	4	1038											T								T
Pennsylvania Game Commission (Annual Report)	Responsive Doc 97	33066	HOSP	2020-09-07	Fall	2020	Organization	439566	28.5	Passeridae	Flew into window	Head trauma	Adult	Unknown	Anderson PA	Released	2020-09-07	0	1039											T
Pennsylvania Game Commission (Annual Report)	Responsive Doc 97	33214	HOSP	2020-09-15	Fall	2020	Organization	439566	28.5	Passeridae	Flew into window, possibly attacked by something	Severe head trauma, left eye caked in blood, unable to stand upright	Adult	Unknown	Feasterville PA	Died	2020-09-16	1	1040								T			T											T
Pennsylvania Game Commission (Annual Report)	Responsive Doc 97	33621	HOSP	2020-11-02	Fall	2020	Organization	439566	28.5	Passeridae	Flew into house	Dead on arrival	Adult	Unknown	Chalfont PA	Dead on Arrival	2020-11-02	0	1041
Pennsylvania Game Commission (Annual Report)	Responsive Doc 97	33633	HOSP	2020-11-06	Fall	2020	Organization	439566	28.5	Passeridae	Flew into restaurant and hit window	Appears active and healthy	Adult	Unknown	Doylestown PA	Released	2020-11-06	0	1042
Pennsylvania Game Commission (Annual Report)	Responsive Doc 97	34677	HOSP	2021-05-12	Spring	2021	Organization	439566	28.5	Passeridae	Likely hit window	Lying on stomach, unable to stand or move legs, likely head trauma	Fledgeling	Unknown	Bethlehem PA	Died	2021-05-13	1	1043											T											T			T
Pennsylvania Game Commission (Annual Report)	Responsive Doc 97	35340	HOSP	2021-06-03	Summer	2021	Organization	439566	28.5	Passeridae	May have hit window	Unable to stand or fly, likely head trauma	Fledgeling	Unknown	Sellersville PA	Died	2021-06-06	3	1044											T											T	T
Pennsylvania Game Commission (Annual Report)	Responsive Doc 97	33754	SOSP	2020-12-18	Winter	2020	Organization	439566	32.5	Passerellidae	Flew into window	Appears active and healthy	Adult	Unknown	Perkasie PA	Released	2020-12-18	0	1045
Pennsylvania Game Commission (Annual Report)	Responsive Doc 97	33772	WTSP	2020-12-23	Winter	2020	Organization	439566	27	Passerellidae	May have hit glass door	Head trauma, laying to one side, tail cocked to one side, stressed	Adult	Unknown	Upper Black Eddy PA	Died	2020-12-26	3	1046											T											T
Pennsylvania Game Commission (Annual Report)	Responsive Doc 97	33806	WTSP	2021-01-10	Winter	2021	Organization	439566	27	Passerellidae	Possibly hit window	Moderate or mild head trauma, not able to fly, "off kilter".	Adult	Unknown	Levittown PA	Died	2021-01-11	1	1047											T											T	T
Pennsylvania Game Commission (Annual Report)	Responsive Doc 97	33858	WTSP	2021-02-06	Winter	2021	Organization	439566	27	Passerellidae	Flew into window	Dead on arrival	Adult	Unknown	Springfield PA	Dead on Arrival	2021-02-06	0	1048
Pennsylvania Game Commission (Annual Report)	Responsive Doc 97	33906	EUST	2021-02-23	Winter	2021	Organization	439566	78	Sturnidae	Possible window strike, Found in snow by side of house	Presumed head trauma, no wing flap response	Adult	Unknown	Philadelphia PA	Euthanized	2021-02-28	5	1049											T
Pennsylvania Game Commission (Annual Report)	Responsive Doc 97	35235	BARS	2021-05-30	Spring	2021	Organization	439566	18.5	Hirundinidae	HIt window	Severe head trauma, delayed pupillary light reflex	Adult	Unknown	Bedminster PA	Died	2021-05-31	1	1050											T								T
Pennsylvania Game Commission (Annual Report)	Responsive Doc 97	33550	HETH	2020-10-19	Fall	2020	Organization	439566	30	Turdidae	Flew into window	Delayed pupillary light reflex, poor body condition, unable to stand, deep pain reflex	Adult	Unknown	Pipersville PA	Died	2020-10-20	1	1051																			T			T
Pennsylvania Game Commission (Annual Report)	Responsive Doc 97	33558	HETH	2020-10-20	Fall	2020	Organization	439566	30	Turdidae	Likely hit window	Dead on arrival	Adult	Unknown	Newtown PA	Dead on Arrival	2020-10-20	0	1052
Pennsylvania Game Commission (Annual Report)	Responsive Doc 97	24284	HETH	2021-04-30	Spring	2021	Organization	439566	30	Turdidae	Hit window	Falls to the left, moderate to severe head trauma	Adult	Unknown	Ambler PA	Euthanized	2021-05-01	1	1053											T											T
Pennsylvania Game Commission (Annual Report)	Responsive Doc 97	33235	SWTH	2020-09-16	Fall	2020	Organization	439566	34	Turdidae	Believed to have hit window	Initially dazed, appears active	Adult	Unknown	Chalfont PA	Died	2020-09-17	1	1054	T
Pennsylvania Game Commission (Annual Report)	Responsive Doc 97	33589	SWTH	2020-10-25	Fall	2020	Organization	439566	34	Turdidae	Window struck	Flies in circles, head trauma, left eye injured and closed	Adult	Unknown	Perkasie PA	Died	2020-10-30	5	1055								T			T											T
Pennsylvania Game Commission (Annual Report)	Responsive Doc 97	33312	BHVI	2020-09-21	Fall	2020	Organization	439566	15.2	Vireonidae	Found under a window under a bush	Alert but lethargic, wobbly, unable to fly, likely head trauma	Adult	Unknown	Bethlehem PA	Died	2020-09-22	1	1056		T									T											T	T
Pennsylvania Game Commission (Annual Report)	Responsive Doc 97	33632	PIWA	2020-11-06	Fall	2020	Organization	439566	12	Parulidae	Flew into window	Appears active and healthy	Adult	Unknown	Souderton PA	Released	2020-11-06	0	1057
Pennsylvania Game Commission (Annual Report)	Responsive Doc 97	35556	YRWA	2020-10-20	Fall	2020	Organization	439566	12.5	Parulidae	Hit window	Dead on arrival	Adult	Unknown	Chalfont PA	Dead on Arrival	2020-10-20	0	1058
Pennsylvania Game Commission (Annual Report)	Responsive Doc 97	31883	YRWA	2020-07-18	Summer	2020	Organization	439566	12.5	Parulidae	Hit window	Died shortly upon intake, quiet and alert on arrival	Adult	Unknown	Ottsville PA	Died	2020-07-18	0	1059
Pennsylvania Game Commission (Annual Report)	Responsive Doc 97	33195	WOTH	2020-09-14	Fall	2020	Organization	439566	45	Turdidae	Found near window	Head trauma	Adult	Unknown	Pipersville PA	Released	2020-09-14	0	1060											T
Pennsylvania Game Commission (Annual Report)	Responsive Doc 97	33587	DOWO	2020-10-24	Fall	2020	Organization	439566	24.5	Picidae	Found under a window	Head trauma, unable to stand, delayed pupillary light reflex, labored breathing, puffed up, deep pain reflex in both legs	Adult	Unknown	Green Lane PA	Died	2020-10-25	1	1061											T								T		T	T		T
Pennsylvania Game Commission (Annual Report)	Responsive Doc 97	33668	DOWO	2020-11-17	Fall	2020	Organization	439566	24.5	Picidae	Hit window	Bloody mouth, mild respiratory symptoms	Adult	Unknown	Pennsburg PA	Died	2020-11-19	2	1062									T															T
Pennsylvania Game Commission (Annual Report)	Responsive Doc 97	33799	DOWO	2021-01-08	Winter	2021	Organization	439566	24.5	Picidae	Hit window	Slightly neurologic	Adult	Unknown	New Hope PA	Died	2021-01-09	1	1063																			T
Pennsylvania Game Commission (Annual Report)	Responsive Doc 97	34380	DOWO	2021-04-30	Spring	2021	Organization	439566	24.5	Picidae	Hit window	Mild head trauma, stunned	Adult	Unknown	Riegelsville PA	Released	2021-04-30	0	1064	T										T
Pennsylvania Game Commission (Annual Report)	Responsive Doc 97	35562	DOWO	2021-06-12	Summer	2021	Organization	439566	24.5	Picidae	Flew into window	Possible head trauma, slight body tilt but standing	Fledgeling	Unknown	Lansdale PA	Released	2021-07-19	37	1065											T											T
Pennsylvania Game Commission (Annual Report)	Responsive Doc 97	35825	DOWO	2021-06-22	Summer	2021	Organization	439566	24.5	Picidae	Possibly flew into window	Wound on left chest and shoulder from beak being stuck in chest, head trauma	Adult	Unknown	Perkasie PA	Died	2021-06-23	1	1066											T	Chest
Pennsylvania Game Commission (Annual Report)	Responsive Doc 97	35823	DOWO	2021-06-22	Summer	2021	Organization	439566	24.5	Picidae	Possibly hit window	Head trauma	Adult	Unknown	Schoenersville PA	Died	2021-06-24	2	1067											T
Pennsylvania Game Commission (Annual Report)	Responsive Doc 97	34701	HAWO	2021-05-13	Spring	2021	Organization	439566	67.5	Picidae	Flew into window	Head tic, possible head trauma	Adult	Unknown	Lansdale PA	Died	2021-06-01	19	1068											T								T
Pennsylvania Game Commission (Annual Report)	Responsive Doc 97	35319	HAWO	2021-06-02	Summer	2021	Organization	439566	67.5	Picidae	Flew into window	Head trauma	Adult	Unknown	Churchville PA	Euthanized	2021-06-05	3	1069											T
Pennsylvania Game Commission (Annual Report)	Responsive Doc 97	32288	PIWO	2020-08-04	Fall	2020	Organization	439566	300	Picidae	Hit sliding glass door	Head trauma	Juvenile	Unknown	Quakertown PA	Euthanized	2020-08-12	8	1070											T
Pennsylvania Game Commission (Annual Report)	Responsive Doc 97	32218	RBWO	2020-08-02	Fall	2020	Organization	439566	73.5	Picidae	HIt window	Head trauma, unable to stand, panting, left foot slow	Fledgeling	Unknown	Quakertown PA	Died	2020-08-02	0	1071											T										T	T		T
Pennsylvania Game Commission (Annual Report)	Responsive Doc 97	32556	RBWO	2020-08-13	Fall	2020	Organization	439566	73.5	Picidae	Probably hit window	Head trauma, wing hanging	Fledgeling	Unknown	Quakertown PA	Died	2020-08-13	0	1072											T
Pennsylvania Game Commission (Annual Report)	Responsive Doc 97	33900	RBWO	2021-02-21	Winter	2021	Organization	439566	73.5	Picidae	Window strike	Head trauma, bleeding from mouth, unable to retract tongue fully, died during exam	Adult	Unknown	Glenmoore PA	Died	2021-02-21	0	1073									T		T
Pennsylvania Game Commission (Annual Report)	Responsive Doc 97	35009	RBWO	2021-05-23	Spring	2021	Organization	439566	73.5	Picidae	Flew into window	Head trauma, tail cocked to one side	Adult	Unknown	Lansdale PA	Released	2021-05-23	0	1074											T											T
Pennsylvania Game Commission (Annual Report)	Responsive Doc 97	35974	RBWO	2021-06-27	Summer	2021	Organization	439566	73.5	Picidae	Flew into window	Head trauma	Adult	Unknown	Coopersburg PA	Released	2021-06-27	0	1075											T
Pennsylvania Game Commission (Annual Report)	Responsive Doc 97	32776	YBSA	2020-08-23	Fall	2020	Organization	439566	49	Picidae	Flew into window	Bleeding, bruising to left side of abdomen, fractured humerus, compund fracture, stressed, head trauma	Juvenile	Unknown	Allentown PA	Euthanized	2020-08-23	0	1076							T				T		Abdomen
Pennsylvania Game Commission (Annual Report)	Responsive Doc 97	33449	YBSA	2020-10-01	Fall	2020	Organization	439566	49	Picidae	Flew into window	Unable to perch, head trauma, found on back	Adult	Unknown	Perkasie PA	Released	2020-10-02	1	1077											T										T	T
Pennsylvania Game Commission (Annual Report)	Responsive Doc 97	31445	CARW	2020-07-01	Summer	2020	Organization	439566	20	Troglodytidae	Hit window	Lethargic, unable to stand or fly, severe head trauma, left eye and side of head injury, left eye unable to open, dried blood on head	Adult	Unknown	Hatboro PA	Died	2020-07-02	1	1078		T					T				T											T	T
Pennsylvania Game Commission (Annual Report)	Responsive Doc 98	13788	RWBL	2016-05-12	Spring	2016	Organization	439566	54.5	Icteridae	Hit a window	Laying on right side, head tilt	Adult	Unknown	Perkasie PA	Died	2016-05-15	3	1079																						T
Pennsylvania Game Commission (Annual Report)	Responsive Doc 98	14961	BLJA	2016-06-24	Summer	2016	Organization	439566	85	Corvidae	Possibly flew into sliding glass door	Head trauma, left eye swollen shut, glassy eyes	Juvenile	Unknown	Chalfont PA	Died	2016-07-17	23	1080								T			T
Pennsylvania Game Commission (Annual Report)	Responsive Doc 98	13019	BLJA	2016-01-26	Winter	2016	Organization	439566	85	Corvidae	Possibly hit window	Slight head trauma	Adult	Unknown	Warrington PA	Released	2016-01-30	4	1081											T
Pennsylvania Game Commission (Annual Report)	Responsive Doc 98	11882	BlJA	2015-08-04	Fall	2015	Organization	439566	85	Corvidae	Flew into window	Head trauma	Adult	Unknown	Blue Bell PA	Euthanized	2015-08-07	3	1082											T
Pennsylvania Game Commission (Annual Report)	Responsive Doc 98	13811	BLJA	2016-05-18	Spring	2016	Organization	439566	85	Corvidae	Hit window	Head trauma	Adult	Unknown	Bucks County PA	Died	2016-05-29	11	1083											T
Pennsylvania Game Commission (Annual Report)	Responsive Doc 98	13617	NOCA	2016-04-30	Spring	2016	Organization	439566	45	Cardinalidae	Found under the window	Head trauma, did not fly away	Adult	Unknown	Doylestown PA	Died	2016-05-01	1	1084											T												T
Pennsylvania Game Commission (Annual Report)	Responsive Doc 98	11938	NOCA	2015-08-07	Fall	2015	Organization	439566	45	Cardinalidae	Hit window	Neuro defecit, head tilt, will fall on side, not standing	Juvenile	Unknown	Jamison PA	Died	2015-08-09	2	1085																			T			T
Pennsylvania Game Commission (Annual Report)	Responsive Doc 98	12136	NOCA	2015-08-20	Fall	2015	Organization	439566	45	Cardinalidae	Hit window	Severe head trauma	Adult	Unknown	New Hope PA	Died	2015-08-21	1	1086											T
Pennsylvania Game Commission (Annual Report)	Responsive Doc 98	14370	NOCA	2016-06-03	Summer	2016	Organization	439566	45	Cardinalidae	Flew into window	Swollen left humerus, head trauma	Adult	Unknown	Newtown PA	Died	#VALUE!	NA	1087											T		Leg
Pennsylvania Game Commission (Annual Report)	Responsive Doc 98	13067	NOCA	2016-03-01	Spring	2016	Organization	439566	45	Cardinalidae	Flew into door	Head trauma	Adult	Unknown	Warminster PA	Released	2016-03-02	1	1088											T
Pennsylvania Game Commission (Annual Report)	Responsive Doc 98	12557	NOCA	2015-08-21	Fall	2015	Organization	439566	45	Cardinalidae	Hit window	Head trauma	Juvenile	Unknown	Hatboro PA	Died	2015-08-21	0	1089											T
Pennsylvania Game Commission (Annual Report)	Responsive Doc 98	13111	NOCA	2016-03-16	Spring	2016	Organization	439566	45	Cardinalidae	Hit window	Left wing injured (not fractured) head and body trauma	Adult	Unknown	Meadowbrook PA	Released	2016-03-24	8	1090											T		Wing
Pennsylvania Game Commission (Annual Report)	Responsive Doc 98	12181	GRCA	2015-09-01	Fall	2015	Organization	439566	39.9	Mimidae	HIt window, then caught by dog	Missing tail feathers	Juvenile	Unknown	Dublin PA	Died	2015-09-03	2	1091
Pennsylvania Game Commission (Annual Report)	Responsive Doc 98	14218	GRCA	2016-05-28	Spring	2016	Organization	439566	39.9	Mimidae	Found on ground, possibly hit window	Head trauma, head tilt, unable to stand, sleepy	Adult	Unknown	Sellersville PA	Died	2016-05-29	1	1092		T									T											T
Pennsylvania Game Commission (Annual Report)	Responsive Doc 98	14789	GRCA	2016-06-19	Summer	2016	Organization	439566	39.9	Mimidae	Hit window	Possible head trauma	Adult	Unknown	Holland PA	Died	#VALUE!	NA	1093											T
Pennsylvania Game Commission (Annual Report)	Responsive Doc 98	12876	GRCA	2015-09-26	Fall	2015	Organization	439566	39.9	Mimidae	Hit window	Mild head trauma	Adult	Unknown	Warminster PA	Released	2015-09-27	1	1094											T
Pennsylvania Game Commission (Annual Report)	Responsive Doc 98	11499	BHCO	2015-07-05	Summer	2015	Organization	439566	46	Icteridae	On patio by backdoor, possibly flew into window	Not flying, cannot sit up	Adult	Unknown	Doylestown PA	Released	2015-07-15	10	1095																						T	T
Pennsylvania Game Commission (Annual Report)	Responsive Doc 98	14937	BHCO	2016-06-23	Summer	2016	Organization	439566	46	Icteridae	Flew into window	Head trauma, wobbly when standing	Adult	Unknown	Perkasie PA	Euthanized	2016-06-25	2	1096											T											T
Pennsylvania Game Commission (Annual Report)	Responsive Doc 98	12455	DEJU	2015-10-29	Fall	2015	Organization	439566	24	Passerellidae	Hit window	Possible head trauma	Adult	Unknown	Chalfont PA	Released	2015-10-29	0	1097											T
Pennsylvania Game Commission (Annual Report)	Responsive Doc 98	13904	HOFI	2016-05-17	Spring	2016	Organization	439566	21.5	Fringillidae	Hit window	Head trauma, lethargic, swelling left eye	Adult	Unknown	Trevose PA	Died	2016-05-19	2	1098		T						T			T		Eye
Pennsylvania Game Commission (Annual Report)	Responsive Doc 98	13441	YSFL	2016-04-18	Spring	2016	Organization	439566	135	Picidae	Heard a thump and found on porch	Head tilted to the side, probably head trauma	Adult	Unknown	Doylestown PA	Released	2016-04-18	0	1099											T											T
Pennsylvania Game Commission (Annual Report)	Responsive Doc 98	14752	YSFL	2016-06-17	Summer	2016	Organization	439566	135	Picidae	Possibly flew into window	Emaciated, ehad trauma, right humerus slightly swollen	Adult	Unknown	Quakertown PA	Died	2016-06-18	1	1100											T		Leg			T
Pennsylvania Game Commission (Annual Report)	Responsive Doc 98	14585	YSFL	2016-06-11	Summer	2016	Organization	439566	135	Picidae	Hit the window	Head trauma	Adult	Unknown	Hatfield PA	Released	2016-06-15	4	1101											T
Pennsylvania Game Commission (Annual Report)	Responsive Doc 98	12732	Flycatcher sp.	2015-09-05	Fall	2015	Organization	439566	NA	Tyrannidae	Hit window	Head trauma	Adult	Unknown	Emmaus PA	Released	2015-09-05	0	1102											T
Pennsylvania Game Commission (Annual Report)	Responsive Doc 98	15081	Grackle sp	2016-06-29	Summer	2016	Organization	439566	NA	Icteridae	Flew into window	Severe head trauma	Juvenile	Unknown	Warrington PA	Died	2016-06-29	0	1103											T
Pennsylvania Game Commission (Annual Report)	Responsive Doc 98	12687	COHA	2015-08-28	Fall	2015	Organization	439566	410	Accipitridae	Flew into window	Sever head trauma, no use of legs	Juvenile	Unknown	Perkiomonville PA	Died	2015-08-28	0	1104											T										T
Pennsylvania Game Commission (Annual Report)	Responsive Doc 98	12374	SSHA	2015-10-11	Fall	2015	Organization	439566	152.5	Accipitridae	Hit window	Severe head trauma	Juvenile	Unknown	Dublin PA	Released	2015-10-12	1	1105											T
Pennsylvania Game Commission (Annual Report)	Responsive Doc 98	12973	SSHA	2015-12-30	Winter	2015	Organization	439566	152.5	Accipitridae	Hit window	Multiple fractures on right wing	Juvenile	Unknown	Erwinna PA	Released	2016-01-31	32	1106					T
Pennsylvania Game Commission (Annual Report)	Responsive Doc 98	13696	RTHU	2016-05-07	Spring	2016	Organization	439566	4	Trochilidae	Found on sidewalk near many large glass windows	Head trauma	Adult	Unknown	Warrington PA	Died	2016-05-08	1	1107											T
Pennsylvania Game Commission (Annual Report)	Responsive Doc 98	12412	RCKI	2015-10-17	Fall	2015	Organization	439566	7.5	Regulidae	Hit window	Moderate head trauma	Adult	Unknown	Quakertown PA	Released	2015-10-17	0	1108											T
Pennsylvania Game Commission (Annual Report)	Responsive Doc 98	13307	MODO	2016-04-06	Spring	2016	Organization	439566	133	Columbidae	Flew into window	Head trauma, unable to balance	Adult	Unknown	Green Lane PA	Released	2016-06-06	61	1109											T											T
Pennsylvania Game Commission (Annual Report)	Responsive Doc 98	12860	MODO	2015-09-26	Fall	2015	Organization	439566	133	Columbidae	Hit window	Head trauma	Adult	Unknown	Chalfont PA	Released	2015-10-15	19	1110											T
Pennsylvania Game Commission (Annual Report)	Responsive Doc 98	13022	MODO	2016-01-27	Winter	2016	Organization	439566	133	Columbidae	Hit window	Slight head trauma, right eye swollen shut	Adult	Unknown	Perkasie PA	Released	2016-02-15	19	1111								T			T		Eye
Pennsylvania Game Commission (Annual Report)	Responsive Doc 98	14465	MODO	2016-06-07	Summer	2016	Organization	439566	133	Columbidae	Found on ground by window	Left wing open, radial fracture	Fledgeling	Unknown	Quakertown PA	Euthanized	2016-06-07	0	1112					T
Pennsylvania Game Commission (Annual Report)	Responsive Doc 98	12981	MODO	2016-01-04	Winter	2016	Organization	439566	133	Columbidae	Flew into window	Head trauma	Adult	Unknown	Sellersville PA	Released	2016-02-27	54	1113											T
Pennsylvania Game Commission (Annual Report)	Responsive Doc 98	11765	MODO	2015-07-29	Summer	2015	Organization	439566	133	Columbidae	Hit window	Unable to stand, severe head trauma	Adult	Unknown	Souderton PA	Euthanized	2015-07-30	1	1114											T											T
Pennsylvania Game Commission (Annual Report)	Responsive Doc 98	12898	MODO	2015-09-28	Fall	2015	Organization	439566	133	Columbidae	Hit window	Head trauma, neurologic	Juvenile	Unknown	Souderton PA	Released	2015-10-15	17	1115											T								T
Pennsylvania Game Commission (Annual Report)	Responsive Doc 98	12302	MODO	2015-09-11	Fall	2015	Organization	439566	133	Columbidae	Hit window	head trauma	Adult	Unknown	Bensalem PA	Released	2015-10-05	24	1116											T
Pennsylvania Game Commission (Annual Report)	Responsive Doc 98	13743	MODO	2016-05-06	Spring	2016	Organization	439566	133	Columbidae	Flew into window	Head trauma, missing tail feathers	Adult	Unknown	Philadelphia PA	Released	2016-05-09	3	1117											T
Pennsylvania Game Commission (Annual Report)	Responsive Doc 98	13423	MODO	2016-04-15	Spring	2016	Organization	439566	133	Columbidae	Flew into window	Head tilt, head trauma	Juvenile	Unknown	Lansdale PA	Released	2016-04-17	2	1118											T											T
Pennsylvania Game Commission (Annual Report)	Responsive Doc 98	14694	MODO	2016-06-15	Summer	2016	Organization	439566	133	Columbidae	Hit window	Blood in mouth, possible ehad trauma	Adult	Unknown	Allentown PA	Released	2016-07-13	28	1119									T		T
Pennsylvania Game Commission (Annual Report)	Responsive Doc 98	15161	BAOR	2016-06-30	Summer	2016	Organization	439566	35	Icteridae	Flew into window	Head trauma	Juvenile	Unknown	Green Lane PA	Died	2016-07-05	5	1120											T
Pennsylvania Game Commission (Annual Report)	Responsive Doc 98	11706	EASO	2015-07-25	Summer	2015	Organization	439566	182.5	Strigidae	Hit window?	Right eye bloody	Fledgeling	Unknown	Washington PA	Released	2015-08-23	29	1121								T
Pennsylvania Game Commission (Annual Report)	Responsive Doc 98	11582	ROPI	2015-07-02	Summer	2015	Organization	439566	322.5	Columbidae	Repeatedly hit window	Broken left foot, fracture at tibia	Adult	Unknown	Doylestown PA	Euthanized	2015-07-07	5	1122							T
Pennsylvania Game Commission (Annual Report)	Responsive Doc 98	12976	AMRO	2015-12-31	Winter	2015	Organization	439566	81	Turdidae	HIt window	Head trauma	Adult	Unknown	Gettysburg PA	Released	2016-01-01	1	1123											T
Pennsylvania Game Commission (Annual Report)	Responsive Doc 98	11767	AMRO	2015-07-29	Summer	2015	Organization	439566	81	Turdidae	Hit window	Finder had for 2 weeks, mild head trauma	Fledgeling	Unknown	Green Lane PA	Released	2015-08-06	8	1124											T
Pennsylvania Game Commission (Annual Report)	Responsive Doc 98	12212	AMRO	2016-03-29	Spring	2016	Organization	439566	81	Turdidae	Flew into a window	Head trauma	Adult	Unknown	Redhill PA	Released	2016-03-31	2	1125											T
Pennsylvania Game Commission (Annual Report)	Responsive Doc 98	13902	AMRO	2016-05-17	Spring	2016	Organization	439566	81	Turdidae	HIt window?	Head trauma, left eye swollen, wound over eye, head tilt	Adult	Unknown	Chalfont PA	Died	2016-05-17	0	1126								T			T		Eye									T
Pennsylvania Game Commission (Annual Report)	Responsive Doc 98	13598	AMRO	2016-04-28	Spring	2016	Organization	439566	81	Turdidae	Flew into steel door	Head trauma, down on heels	Adult	Unknown	Perkasie PA	Released	2016-05-01	3	1127											T											T
Pennsylvania Game Commission (Annual Report)	Responsive Doc 98	14351	AMRO	2016-06-02	Summer	2016	Organization	439566	81	Turdidae	Flying into storefront window	Appears active and healthy	Fledgeling	Unknown	Quakertown PA	Released	2016-06-16	14	1128
Pennsylvania Game Commission (Annual Report)	Responsive Doc 98	12250	AMRO	2015-09-07	Fall	2015	Organization	439566	81	Turdidae	Flew into window	Severe head trauma, no use of legs	Juvenile	Unknown	Southampton PA	Died	2015-09-07	0	1129											T										T
Pennsylvania Game Commission (Annual Report)	Responsive Doc 98	15115	AMRO	2016-07-01	Summer	2016	Organization	439566	81	Turdidae	May have flew into window	Head trauma, emaciated, leaning to one side	Adult	Unknown	Philadelphia PA	Died	2016-07-02	1	1130											T					T						T
Pennsylvania Game Commission (Annual Report)	Responsive Doc 98	11715	AMRO	2015-07-26	Summer	2015	Organization	439566	81	Turdidae	Hit window	Missing tail feathers, slightly lethargic, dehydrated	Juvenile	Unknown	Devon PA	Died	2015-07-27	1	1131		T														T
Pennsylvania Game Commission (Annual Report)	Responsive Doc 98	11978	AMRO	2015-08-10	Fall	2015	Organization	439566	81	Turdidae	Hit window	Severe head trauma, falls onto back	Juvenile	Unknown	Blue Bell PA	Died	2015-08-11	1	1132											T											T
Pennsylvania Game Commission (Annual Report)	Responsive Doc 98	12424	AMRO	2015-10-19	Fall	2015	Organization	439566	81	Turdidae	Hit window	Head trauma, top of beak broken off	Adult	Unknown	Hatfield PA	Died	2015-10-22	3	1133									T		T
Pennsylvania Game Commission (Annual Report)	Responsive Doc 98	23297	AMRO	2016-03-31	Spring	2016	Organization	439566	81	Turdidae	Flew into window?	Head trauma, unable to stand	Adult	Unknown	Pottstown PA	Died	2016-04-02	2	1134											T											T
Pennsylvania Game Commission (Annual Report)	Responsive Doc 98	12503	AMRO	2015-11-16	Fall	2015	Organization	439566	81	Turdidae	HIt window	Head trauma, missing tail feathers	Adult	Unknown	North Wales PA	Released	2015-11-17	1	1135											T
Pennsylvania Game Commission (Annual Report)	Responsive Doc 98	12509	YBSA	2015-11-22	Fall	2015	Organization	439566	49	Picidae	HIt window	Small wound on right side of neck	Adult	Unknown	Doylestown PA	Released	2015-11-22	0	1136												Neck
Pennsylvania Game Commission (Annual Report)	Responsive Doc 98	12867	HOSP	2015-09-26	Fall	2015	Organization	439566	28.5	Passeridae	HIt window	Right eye infected	Adult	Unknown	Hellertown PA	Died	2015-10-15	19	1137								T																		T
Pennsylvania Game Commission (Annual Report)	Responsive Doc 98	11895	HOSP	2015-08-05	Fall	2015	Organization	439566	28.5	Passeridae	Possibly flew into window	Possible head trauma, tail tilted to one side, left eye slightly shut, not very alert	Adult	Unknown	Perkasie PA	Died	Not recorded	NA	1138		T						T			T											T
Pennsylvania Game Commission (Annual Report)	Responsive Doc 98	11763	HOSP	2015-07-29	Summer	2015	Organization	439566	28.5	Passeridae	Hit window	Dead on arrival	Fledgeling	Unknown	Quakertown PA	Dead on Arrival	2015-07-29	0	1139
Pennsylvania Game Commission (Annual Report)	Responsive Doc 98	14526	HOSP	2016-06-10	Summer	2016	Organization	439566	28.5	Passeridae	Flew into glass window	(Found last night, still in same place next morning) laying on back, unable to stand	Adult	Unknown	Quakertown PA	Died	2016-06-11	1	1140	T																					T
Pennsylvania Game Commission (Annual Report)	Responsive Doc 98	60080	HOSP	2015-08-24	Fall	2015	Organization	439566	28.5	Passeridae	Hit window of house	Head trauma, body trauma	Adult	Unknown	Sellersville PA	Died	2015-08-25	1	1141											T
Pennsylvania Game Commission (Annual Report)	Responsive Doc 98	11792	HOSP	2015-07-30	Summer	2015	Organization	439566	28.5	Passeridae	HIt window	No injuries found	Fledgeling	Unknown	Souderton PA	Released	2015-08-06	7	1142
Pennsylvania Game Commission (Annual Report)	Responsive Doc 98	13043	HOSP	2016-02-13	Winter	2016	Organization	439566	28.5	Passeridae	Hit window	Mild head trauma, stunned	Adult	Unknown	Souderton PA	Released	2016-02-14	1	1143	T										T
Pennsylvania Game Commission (Annual Report)	Responsive Doc 98	12950	HOSP	2015-12-09	Winter	2015	Organization	439566	28.5	Passeridae	Caught in netting, then flew into window	Slight head trauma	Adult	Unknown	Southampton PA	Released	2015-12-10	1	1144											T
Pennsylvania Game Commission (Annual Report)	Responsive Doc 98	11646	HOSP	2015-07-22	Summer	2015	Organization	439566	28.5	Passeridae	Hit window	Severe head trauma, tilts to left	Juvenile	Unknown	Telford PA	Died	2015-07-27	5	1145											T											T
Pennsylvania Game Commission (Annual Report)	Responsive Doc 98	12661	HOSP	2015-08-26	Fall	2015	Organization	439566	28.5	Passeridae	Flew into sliding glass door	Head trauma, left side tilt	Adult	Unknown	Warminster PA	Died	Not recorded	NA	1146											T											T
Pennsylvania Game Commission (Annual Report)	Responsive Doc 98	12576	HOSP	2015-08-22	Fall	2015	Organization	439566	28.5	Passeridae	Flew into window	head trauma	Adult	Unknown	Hatboro PA	Released	2015-08-23	1	1147											T
Pennsylvania Game Commission (Annual Report)	Responsive Doc 98	12704	HOSP	2015-08-29	Fall	2015	Organization	439566	28.5	Passeridae	Hit window	Head trauma	Adult	Unknown	Feasterville PA	Died	2015-08-30	1	1148											T
Pennsylvania Game Commission (Annual Report)	Responsive Doc 98	12507	HOSP	2015-11-18	Fall	2015	Organization	439566	28.5	Passeridae	Hit window	Head trauma	Adult	Unknown	Trevose PA	Died	2015-11-19	1	1149											T
Pennsylvania Game Commission (Annual Report)	Responsive Doc 98	15098	HOSP	2016-06-30	Summer	2016	Organization	439566	28.5	Passeridae	Possibly flew into house?	Slight head tilt, unable to fly more than few feet high	Fledgeling	Unknown	Willow Grove PA	Euthanized	2016-07-09	9	1150																						T	T
Pennsylvania Game Commission (Annual Report)	Responsive Doc 98	12916	HOSP	2015-09-12	Fall	2015	Organization	439566	28.5	Passeridae	Hit window	Bloody, dirty beak, unable to fly, severe head trauma	Adult	Unknown	Lansdale PA	Died	2015-09-12	0	1151									T		T												T
Pennsylvania Game Commission (Annual Report)	Responsive Doc 98	14127	EUST	2016-05-26	Spring	2016	Organization	439566	78	Sturnidae	HIt window	Neck twisted, unable to upright itself, turning upside down	Fledgeling	Unknown	Macungie PA	Died	2016-05-26	0	1152						T																T
Pennsylvania Game Commission (Annual Report)	Responsive Doc 98	14011	EUST	2016-05-21	Spring	2016	Organization	439566	78	Sturnidae	Hit window? Found next to house	Head trauma, star gazing	Fledgeling	Unknown	Glenside PA	Died	2016-05-23	2	1153											T								T
Pennsylvania Game Commission (Annual Report)	Responsive Doc 98	14649	EUST	2016-06-13	Summer	2016	Organization	439566	78	Sturnidae	Hit window	Head trauma, sitting on ground hour after impact	Juvenile	Unknown	Levittown PA	Died	2016-06-14	1	1154	T										T
Pennsylvania Game Commission (Annual Report)	Responsive Doc 98	13013	EUST	2016-01-19	Winter	2016	Organization	439566	78	Sturnidae	Hit window	Severe head and body trauma	Adult	Unknown	Philadelphia PA	Died	2016-01-19	0	1155											T
Pennsylvania Game Commission (Annual Report)	Responsive Doc 98	11694	EUST	2015-07-25	Summer	2015	Organization	439566	78	Sturnidae	HIt window	Possible head trauma, unable to stand, falling to one side	Juvenile	Unknown	Harleysville PA	Died	2016-07-26	1	1156											T											T
Pennsylvania Game Commission (Annual Report)	Responsive Doc 98	13721	EUST	2016-05-08	Spring	2016	Organization	439566	78	Sturnidae	Hit window	Blood from mouth, Head trauma	Adult	Unknown	Lansdale PA	Died	2016-05-11	3	1157									T		T
Pennsylvania Game Commission (Annual Report)	Responsive Doc 98	13595	LOWA	2016-04-28	Spring	2016	Organization	439566	20.6	Parulidae	Found on ground near a window	Unable to fly, dazed, head trauma, unable to stand, feet not grasping, labored breathing	Adult	Unknown	Coopersburg PA	Died	2016-04-29	1	1158	T										T										T	T	T	T
Pennsylvania Game Commission (Annual Report)	Responsive Doc 98	13431	TUTI	2016-04-17	Spring	2016	Organization	439566	22	Paridae	Flew into house, caught by dog	Left wing ulnar fracture, missing feathers	Adult	Unknown	Perkasie PA	Euthanized	2016-04-17	0	1159					T
Pennsylvania Game Commission (Annual Report)	Responsive Doc 98	14846	TUTI	2016-06-20	Summer	2016	Organization	439566	22	Paridae	Hit window yesterday	Head and body trauma, gasping	Adult	Unknown	Hatboro PA	Died	2016-06-21	1	1160											T													T
Pennsylvania Game Commission (Annual Report)	Responsive Doc 98	12183	Warbler sp	2015-09-01	Fall	2015	Organization	439566	NA	Parulidae	Flew into window	Stunned, head trauma	Adult	Unknown	Huntingdon Valley PA	Released	2015-09-01	0	1161	T										T
Pennsylvania Game Commission (Annual Report)	Responsive Doc 98	12688	BTBW	2015-08-28	Fall	2015	Organization	439566	10	Parulidae	Hit window	Stunned	Adult	Unknown	Phoenixville PA	Released	2015-08-28	0	1162	T
Pennsylvania Game Commission (Annual Report)	Responsive Doc 98	12350	YRWA	2015-10-05	Fall	2015	Organization	439566	12.5	Parulidae	Hit window	Severe head trauma	Adult	Unknown	Horsham PA	Died	2015-10-07	2	1163											T
Pennsylvania Game Commission (Annual Report)	Responsive Doc 98	12235	COYE	2015-09-06	Fall	2015	Organization	439566	9.5	Parulidae	Flew into window	Head trauma, lying on side, no use of right leg	Adult	Unknown	Warminster PA	Died	2015-09-08	2	1164											T										T	T
Pennsylvania Game Commission (Annual Report)	Responsive Doc 98	11630	DOWO	2015-07-07	Summer	2015	Organization	439566	24.5	Picidae	Flew into house	Fracture on humerus of right wing	Adult	Unknown	New Hope PA	Died	2015-07-07	0	1165					T
Pennsylvania Game Commission (Annual Report)	Responsive Doc 98	14695	DOWO	2016-06-07	Summer	2016	Organization	439566	24.5	Picidae	Ran into window	Potential head trauma	Adult	Unknown	New Hope PA	Released	2016-06-15	8	1166											T
Pennsylvania Game Commission (Annual Report)	Responsive Doc 98	15003	DOWO	2016-06-26	Summer	2016	Organization	439566	24.5	Picidae	Fly into window	Cannot fly, head trauma	Adult	Unknown	Quakertown PA	Released	2016-07-11	15	1167											T												T
Pennsylvania Game Commission (Annual Report)	Responsive Doc 98	14727	DOWO	2016-06-16	Summer	2016	Organization	439566	24.5	Picidae	Flew into window	Possibly head trauma	Adult	Unknown	Horsham PA	Released	2016-06-18	2	1168											T
Pennsylvania Game Commission (Annual Report)	Responsive Doc 98	14565	DOWO	2016-06-11	Summer	2016	Organization	439566	24.5	Picidae	Assuming hit window	Very neurologic, not using legs properly	Juvenile	Female	Blue Bell PA	Released	2016-06-15	4	1169																			T		T
Pennsylvania Game Commission (Annual Report)	Responsive Doc 98	14477	DOWO	2016-06-07	Summer	2016	Organization	439566	24.5	Picidae	Hit window	Head trauma	Adult	Unknown	North Wales PA	Died	2016-06-08	1	1170											T
Pennsylvania Game Commission (Annual Report)	Responsive Doc 98	14589	DOWO	2016-06-11	Summer	2016	Organization	439566	24.5	Picidae	Hit window, found on deck	Head trauma	Adult	Male	Schwenksville PA	Died	2016-06-14	3	1171											T
Pennsylvania Game Commission (Annual Report)	Responsive Doc 98	13051	HAWO	2016-02-17	Winter	2016	Organization	439566	67.5	Picidae	HIt window	Mild head trauma	Adult	Unknown	Ottsville PA	Released	2016-02-17	0	1172											T
Pennsylvania Game Commission (Annual Report)	Responsive Doc 98	14630	RBWO	2016-06-13	Summer	2016	Organization	439566	73.5	Picidae	Possibly flew into door	Head trauma	Juvenile	Female	Penns Park PA	Died	2016-06-14	1	1173											T
Pennsylvania Game Commission (Annual Report)	Responsive Doc 98	12799	RBWO	2015-09-19	Fall	2015	Organization	439566	73.5	Picidae	Hit window	Head trauma, mouth foaming	Adult	Unknown	Warminster PA	Died	2015-09-21	2	1174											T
Pennsylvania Game Commission (Annual Report)	Responsive Doc 98	14741	RBWO	2016-06-17	Summer	2016	Organization	439566	73.5	Picidae	Ran into window, fell into fountain	Fracture on right wing, bruised along body, eyes squinty	Adult	Female	Wyncote PA	Died	2016-06-17	0	1175					T								Body
Pennsylvania Game Commission (Annual Report)	Responsive Doc 98	11770	RBWO	2015-07-29	Summer	2015	Organization	439566	73.5	Picidae	Hit window	Head trauma, unable to stand	Juvenile	Unknown	Norristown PA	Died	2015-08-02	4	1176											T											T
Pennsylvania Game Commission (Annual Report)	Responsive Doc 99	17-1251	AMGO	2017-07-20	Summer	2017	Organization	108619	15.5	Fringillidae	Window strike	Not recorded	Unknown	Unknown	East Prospect PA	Died	2017-07-21	1	1177
Pennsylvania Game Commission (Annual Report)	Responsive Doc 99	17-1265	Grackle sp	2017-07-27	Summer	2017	Organization	108619	NA	Icteridae	Flew into my balcony sliding door	Torticollis	Unknown	Unknown	Lancaster PA	Euthanized	2017-07-27	0	1178						T													T
Pennsylvania Game Commission (Annual Report)	Responsive Doc 99	17-1391	"Black Catbird" -- highly unlikely. GRCA or COGR?	2017-08-18	Fall	2017	Organization	108619	39.9	Mimidae	Flew into window	Not recorded	Unknown	Unknown	Lancaster PA	Died	2017-08-21	3	1179
Pennsylvania Game Commission (Annual Report)	Responsive Doc 99	17-1692	HOSP	2017-10-13	Fall	2017	Organization	108619	28.5	Passeridae	Hit house	Injured left eye	Unknown	Unknown	Marietta PA	Released	2017-10-13	0	1180								T
Pennsylvania Game Commission (Annual Report)	Responsive Doc 99	18-114	"Red Crested Cardinal" more likely NOCA	2018-03-17	Spring	2018	Organization	108619	45	Cardinalidae	Flew into window	Not recorded	Unknown	Unknown	Washington Boro PA	Dead on Arrival	2018-03-17	0	1181
Pennsylvania Game Commission (Annual Report)	Responsive Doc 100	18-1027	MODO	Not recorded	NA	NA	Organization	108619	133	Columbidae	Flew into window	Laid in yard for two days	Unknown	Unknown	Lancaster PA	Euthanized	Not recorded	NA	1182	T																					T	T
Pennsylvania Game Commission (Annual Report)	Responsive Doc 100	18-1167	BTBW	Not recorded	NA	NA	Organization	108619	10	Parulidae	Hit window?	Would not fly, sitting on ground	Unknown	Unknown	York Haven PA	Released	Not recorded	NA	1183																							T
Pennsylvania Game Commission (Annual Report)	Responsive Doc 100	18-1171	YBCU	Not recorded	NA	NA	Organization	108619	60	Cuculidae	Ran into window	Left wing appears to be injured	Unknown	Unknown	Mt. Joy PA	Euthanized	Not recorded	NA	1184					T
Pennsylvania Game Commission (Annual Report)	Responsive Doc 100	18-1311	DOWO	Not recorded	NA	NA	Organization	108619	24.5	Picidae	Window strike	Not recorded	Unknown	Unknown	Lititz PA	Died	Not recorded	NA	1185
Pennsylvania Game Commission (Annual Report)	Responsive Doc 100	19-11	COHA	Not recorded	NA	NA	Organization	108619	410	Accipitridae	Hit window	Not recorded	Unknown	Unknown	Ephrata PA	Euthanized	Not recorded	NA	1186
Pennsylvania Game Commission (Annual Report)	Responsive Doc 100	19-33	NOCA	Not recorded	NA	NA	Organization	108619	45	Cardinalidae	Flew into window of house	Not recorded	Unknown	Unknown	Pequea PA	Released	Not recorded	NA	1187
Pennsylvania Game Commission (Annual Report)	Responsive Doc 100	19-100	DEJU	Not recorded	NA	NA	Organization	108619	24	Passerellidae	Hit window	Not recorded	Unknown	Unknown	Willow Street PA	Died	Not recorded	NA	1188
Pennsylvania Game Commission (Annual Report)	Responsive Doc 100	19-144	WOTH	Not recorded	NA	NA	Organization	108619	45	Turdidae	Flew into window	Not recorded	Unknown	Unknown	York PA	Dead on Arrival	Not recorded	NA	1189
Pennsylvania Game Commission (Annual Report)	Responsive Doc 100	19-221	COHA	Not recorded	NA	NA	Organization	108619	410	Accipitridae	Flew into building	Not recorded	Unknown	Unknown	New Holland PA	Euthanized	Not recorded	NA	1190
Pennsylvania Game Commission (Annual Report)	Responsive Doc 100	19-578	MODO	Not recorded	NA	NA	Organization	108619	133	Columbidae	Hit window of house	Broken wing	Unknown	Unknown	Lancaster PA	Released	Not recorded	NA	1191					T
Pennsylvania Game Commission (Annual Report)	Responsive Doc 100	19-596	MODO	Not recorded	NA	NA	Organization	108619	133	Columbidae	Hit window of house	Broken wing	Unknown	Unknown	Lancaster PA	Died	Not recorded	NA	1192					T
Pennsylvania Game Commission (Annual Report)	Responsive Doc 102.1	27645	BLJA	2019-08-16	Fall	2019	Organization	439566	85	Corvidae	HIt the house	Head trauma, laying on back	Juvenile	Unknown	Yardley PA	Euthanized	2019-08-20	4	1193											T											T
Pennsylvania Game Commission (Annual Report)	Responsive Doc 102.1	28248	NOCA	2019-10-04	Fall	2019	Organization	439566	45	Cardinalidae	Flew into a window	Severe head trauma, on side, labored breathing	Juvenile	Unknown	Perkasie PA	Died	2019-10-04	0	1194											T											T		T
Pennsylvania Game Commission (Annual Report)	Responsive Doc 102.1	28479	NOCA	2019-12-05	Winter	2019	Organization	439566	45	Cardinalidae	Flew into a window	Unsteady standing, right eye swollen, moderate head trauma	Adult	Unknown	Trevose PA	Released	2019-12-07	2	1195								T			T		Eye									T
Pennsylvania Game Commission (Annual Report)	Responsive Doc 102.1	28528	NOCA	2020-01-06	Winter	2020	Organization	439566	45	Cardinalidae	Hit window	Severe head trauma, died before exam	Adult	Unknown	Doylestown PA	Died	2020-01-06	0	1196											T
Pennsylvania Game Commission (Annual Report)	Responsive Doc 102.1	28577	NOCA	2020-02-17	Winter	2020	Organization	439566	45	Cardinalidae	Possible window strike	Missing feathers on head	Adult	Unknown	Quakertown PA	Died	2020-02-19	2	1197											T
Pennsylvania Game Commission (Annual Report)	Responsive Doc 102.1	28578	NOCA	2020-02-18	Winter	2020	Organization	439566	45	Cardinalidae	Flew into window	Head trauma, eyes swollen, lethargic and quiet, unable to see	Adult	Unknown	North Wales PA	Died	2020-02-19	1	1198		T						T			T		Eye
Pennsylvania Game Commission (Annual Report)	Responsive Doc 102.1	28727	NOCA	2020-03-25	Spring	2020	Organization	439566	45	Cardinalidae	Hit window	Unable to stand, left eye swollen, head trauma, unable to fly	Adult	Unknown	Doylestown PA	Released	2020-03-31	6	1199								T			T		Eye									T	T
Pennsylvania Game Commission (Annual Report)	Responsive Doc 102.1	29128	NOCA	2020-04-20	Spring	2020	Organization	439566	45	Cardinalidae	Hit front window, grabbed by cat	Head trauma, delayed pupillary light reflex	Adult	Unknown	Collegeville PA	Died	2020-04-21	1	1200											T								T
Pennsylvania Game Commission (Annual Report)	Responsive Doc 102.1	26946	GRCA	2019-07-03	Summer	2019	Organization	439566	39.9	Mimidae	Found on deck, possibly hit window	Head trauma, actually looks good	Adult	Unknown	Perkasie PA	Released	2019-07-05	2	1201											T
Pennsylvania Game Commission (Annual Report)	Responsive Doc 102.1	26974	GRCA	2019-07-05	Summer	2019	Organization	439566	39.9	Mimidae	Flew into window	Head trauma, laying on side	Adult	Unknown	Chalfont PA	Died	2019-07-06	1	1202											T											T
Pennsylvania Game Commission (Annual Report)	Responsive Doc 102.1	27093	GRCA	2019-07-12	Summer	2019	Organization	439566	39.9	Mimidae	Found in front of door, possibly hit window	Severe head trauma, tail cocked to the side, eyes glassy	Adult	Unknown	Southampton PA	Died	2019-07-12	0	1203											T											T
Pennsylvania Game Commission (Annual Report)	Responsive Doc 102.1	27137	GRCA	2019-07-15	Summer	2019	Organization	439566	39.9	Mimidae	Hit window	Severe head trauma, head tilt	Adult	Unknown	Warrington PA	Died	2019-07-16	1	1204											T											T
Pennsylvania Game Commission (Annual Report)	Responsive Doc 102.1	27160	GRCA	2019-07-17	Summer	2019	Organization	439566	39.9	Mimidae	Flew into window	Head trauma, slight body tilt	Adult	Unknown	Chalfont PA	Released	2019-07-23	6	1205											T											T
Pennsylvania Game Commission (Annual Report)	Responsive Doc 102.1	27223	GRCA	2019-07-21	Summer	2019	Organization	439566	39.9	Mimidae	Found on ground near a window, looks like hit a window	Head twisted	Adult	Unknown	Langhorne PA	Released	2019-07-25	4	1206						T					T
Pennsylvania Game Commission (Annual Report)	Responsive Doc 102.1	27375	GRCA	2019-07-30	Summer	2019	Organization	439566	39.9	Mimidae	Possibly hit window	Minor head trauma, ataxic	Fledgeling	Unknown	Chalfont PA	Died	2019-08-01	2	1207											T								T
Pennsylvania Game Commission (Annual Report)	Responsive Doc 102.1	27426	GRCA	2019-08-03	Fall	2019	Organization	439566	39.9	Mimidae	Hit window	Missing some feathers on head	Adult	Unknown	North Wales PA	Released	2019-08-04	1	1208											T
Pennsylvania Game Commission (Annual Report)	Responsive Doc 102.1	27452	GRCA	2019-08-05	Fall	2019	Organization	439566	39.9	Mimidae	Hit window	Head trauma, ataxic	Juvenile	Unknown	Huntingdon Valley PA	Euthanized	2019-08-06	1	1209											T								T
Pennsylvania Game Commission (Annual Report)	Responsive Doc 102.1	27870	GRCA	2019-08-30	Fall	2019	Organization	439566	39.9	Mimidae	Possibly flew into window	Head trauma, tail cocked to one side, eyes dilated slightly	Juvenile	Unknown	Bala Cynwyd PA	Released	2019-09-05	6	1210											T								T			T
Pennsylvania Game Commission (Annual Report)	Responsive Doc 102.1	28029	GRCA	2019-09-09	Fall	2019	Organization	439566	39.9	Mimidae	Hit window	Possible head trauma, limb weakness, unable to stand	Juvenile	Unknown	Lansdale PA	Died	2019-09-10	1	1211											T										T	T
Pennsylvania Game Commission (Annual Report)	Responsive Doc 102.1	28128	GRCA	2019-09-20	Fall	2019	Organization	439566	39.9	Mimidae	Hit window	Moderate head trauma, cannot fly	Adult	Unknown	Horsham PA	Died	2019-09-21	1	1212											T												T
Pennsylvania Game Commission (Annual Report)	Responsive Doc 102.1	28195	GRCA	2019-09-27	Fall	2019	Organization	439566	39.9	Mimidae	Flew into a window	Severe head trauma, tail mostly missing, leaning to one side, eyes dilated	Adult	Unknown	Doylestown PA	Released	2019-10-12	15	1213											T											T
Pennsylvania Game Commission (Annual Report)	Responsive Doc 102.1	28245	GRCA	2019-10-04	Fall	2019	Organization	439566	39.9	Mimidae	Flew into the window	Head trauma, eyes dilated slightly, tail spread out, laying on belly with legs behind	Adult	Unknown	Bedminster PA	Died	2019-10-05	1	1214											T								T			T
Pennsylvania Game Commission (Annual Report)	Responsive Doc 102.1	29840	GRCA	2020-05-20	Spring	2020	Organization	439566	39.9	Mimidae	Found in backyard, hit window?	Not able to stand well, left eye bloody	Adult	Unknown	Coopersburg PA	Euthanized	2020-05-21	1	1215								T														T
Pennsylvania Game Commission (Annual Report)	Responsive Doc 102.1	30280	GRCA	2020-06-01	Summer	2020	Organization	439566	39.9	Mimidae	Flew into window	Dead on arrival	Adult	Unknown	Doylestown PA	Dead on Arrival	2020-06-01	0	1216
Pennsylvania Game Commission (Annual Report)	Responsive Doc 102.1	30572	CEDW	2020-06-08	Summer	2020	Organization	439566	32	Bombycillidae	Hit window	Off legs, severe head trauma	Adult	Unknown	Doylestown PA	Died	2020-06-09	1	1217											T											T
Pennsylvania Game Commission (Annual Report)	Responsive Doc 102.1	28068	FICR	2019-09-13	Fall	2019	Organization	439566	262.5	Corvidae	Possibly hit window	Thin, slightly neurologic, trouble flying	Juvenile	Unknown	Doylestown PA	Died	2019-09-14	1	1218																T			T				T
Pennsylvania Game Commission (Annual Report)	Responsive Doc 102.1	28464	DEJU	2019-11-29	Fall	2019	Organization	439566	24	Passerellidae	Possibly hit front door	Possibly head trauma	Adult	Unknown	Ottsville PA	Released	2019-12-04	5	1219											T
Pennsylvania Game Commission (Annual Report)	Responsive Doc 102.1	28467	DEJU	2019-11-30	Fall	2019	Organization	439566	24	Passerellidae	Hit window in sun room	Active, flew around and hit window in clinic	Adult	Unknown	Jamison PA	Released	2019-12-04	4	1220
Pennsylvania Game Commission (Annual Report)	Responsive Doc 102.1	28466	DEJU	2019-11-30	Fall	2019	Organization	439566	24	Passerellidae	Hit window	Not able to fly	Adult	Unknown	Sellersville PA	Released	2019-12-10	10	1221																							T
Pennsylvania Game Commission (Annual Report)	Responsive Doc 102.1	28407	HOFI	2019-11-09	Fall	2019	Organization	439566	21.5	Fringillidae	HIt window	Appears active and healthy	Adult	Unknown	Chalfont PA	Released	2019-11-12	3	1222
Pennsylvania Game Commission (Annual Report)	Responsive Doc 102.1	29497	HOFI	2020-05-09	Spring	2020	Organization	439566	21.5	Fringillidae	Flew into window	Arching back, rolling onto back	Adult	Unknown	Quakertown PA	Euthanized	2020-05-09	0	1223																			T			T
Pennsylvania Game Commission (Annual Report)	Responsive Doc 102.1	29738	HOFI	2020-05-18	Spring	2020	Organization	439566	21.5	Fringillidae	Possibly hit window	Stunned, mild head trauma	Juvenile	Unknown	Chalfont PA	Died	2020-05-21	3	1224	T										T
Pennsylvania Game Commission (Annual Report)	Responsive Doc 102.1	28443	YSFL	2019-11-21	Fall	2019	Organization	439566	135	Picidae	Hit window	Swelling in right shoulder, moderate head trauma	Adult	Unknown	Doylestown PA	Released	2019-12-21	30	1225											T		Shoulder
Pennsylvania Game Commission (Annual Report)	Responsive Doc 102.1	30307	YSFL	2020-06-02	Summer	2020	Organization	439566	135	Picidae	Hit window	Head trauma	Adult	Unknown	New Hope PA	Released	2020-06-03	1	1226											T
Pennsylvania Game Commission (Annual Report)	Responsive Doc 102.1	31039	YSFL	2020-06-19	Summer	2020	Organization	439566	135	Picidae	Probably hit window	Off legs, very neurologic	Adult	Unknown	Oreland PA	Died	2020-06-20	1	1227																			T			T
Pennsylvania Game Commission (Annual Report)	Responsive Doc 102.1	31277	YSFL	2020-06-25	Summer	2020	Organization	439566	135	Picidae	They think it hit their window	Severe head trauma	Fledgeling	Unknown	Philadelphia PA	Died	2020-06-26	1	1228											T
Pennsylvania Game Commission (Annual Report)	Responsive Doc 102.1	31398	YSFL	2020-06-30	Summer	2020	Organization	439566	135	Picidae	Hit window	Wing swolen, alert and vocal	Adult	Unknown	Roslyn PA	Released	2020-07-05	5	1229													Wing
Pennsylvania Game Commission (Annual Report)	Responsive Doc 102.1	26978	AMGO	2019-07-05	Summer	2019	Organization	439566	15.5	Fringillidae	Hit window?	Left wing droops, head and body trauma	Adult	Unknown	Wrightstown PA	Released	2019-08-01	27	1230											T
Pennsylvania Game Commission (Annual Report)	Responsive Doc 102.1	29667	COGR	2020-05-16	Spring	2020	Organization	439566	108	Icteridae	Flew into window	Healthy and active	Adult	Unknown	Perkasie PA	Released	2020-05-18	2	1231
Pennsylvania Game Commission (Annual Report)	Responsive Doc 102.1	29508	RBGR	2020-05-10	Spring	2020	Organization	439566	44	Cardinalidae	Possibly flew into window	Severe head trauma	Adult	Unknown	Perkasie PA	Euthanized	2020-05-12	2	1232											T
Pennsylvania Game Commission (Annual Report)	Responsive Doc 102.1	27181	COHA	2019-07-18	Summer	2019	Organization	439566	410	Accipitridae	Found on porch, possibly hit window	Unable to stand, unable to grip, holding legs straight out, disoriented, severe head trauma	Adult	Unknown	Ambler PA	Died	2019-07-19	1	1233	T						T				T										T	T
Pennsylvania Game Commission (Annual Report)	Responsive Doc 102.1	27494	COHA	2019-08-08	Fall	2019	Organization	439566	410	Accipitridae	Found on ground next to window	Unable to fly, unable to grip or stand, probably haed trauma	Juvenile	Unknown	Warrington PA	Euthanized	2019-08-15	7	1234											T										T	T	T
Pennsylvania Game Commission (Annual Report)	Responsive Doc 102.1	28418	RSHA	2019-11-14	Fall	2019	Organization	439566	630	Accipitridae	Likely hit window	Weak, unable to stand, head trauma	Adult	Unknown	Harleysville PA	Died	2019-11-15	1	1235		T									T											T
Pennsylvania Game Commission (Annual Report)	Responsive Doc 102.1	27373	RTHA	2019-07-30	Summer	2019	Organization	439566	1087	Accipitridae	Flew into window	Right wing torn up, muscle loss and active bleeding, dehydrated	Adult	Unknown	Levittown PA	Released	2019-09-17	49	1236												Wing				T
Pennsylvania Game Commission (Annual Report)	Responsive Doc 102.1	28509	RTHA	2019-12-22	Winter	2019	Organization	439566	1087	Accipitridae	Flew into building	Head trauma, delayed pupillary light reflex, down on heels, slight bleeding around cere, underweight	Juvenile	Unknown	Willow Grove PA	Released	2020-01-24	33	1237									T		T					T			T			T
Pennsylvania Game Commission (Annual Report)	Responsive Doc 102.1	28168	RTHU	2019-09-23	Fall	2019	Organization	439566	4	Trochilidae	Found on bench on his side underneath window	Unable to perch or stand, possible head trauma	Adult	Male	Philadelphia PA	Released	2019-09-24	1	1238											T										T	T
Pennsylvania Game Commission (Annual Report)	Responsive Doc 102.1	26901	BEKI	2019-07-01	Summer	2019	Organization	439566	155	Alcedinidae	Hit window	Head trauma	Juvenile	Unknown	Royersford PA	Died	2019-07-08	7	1239											T
Pennsylvania Game Commission (Annual Report)	Responsive Doc 102.1	28425	GCKI	2019-11-15	Fall	2019	Organization	439566	6	Regulidae	Flew into window	Looks okay	Adult	Unknown	Chalfont PA	Released	2019-11-15	0	1240
Pennsylvania Game Commission (Annual Report)	Responsive Doc 102.1	27139	MODO	2019-07-15	Summer	2019	Organization	439566	133	Columbidae	Hit window	Head trauma, flipping over	Adult	Unknown	Warminster PA	Released	2019-08-03	19	1241											T											T
Pennsylvania Game Commission (Annual Report)	Responsive Doc 102.1	27213	MODO	2019-07-20	Summer	2019	Organization	439566	133	Columbidae	Hit window	Unable to fly, fall back on tail	Juvenile	Unknown	Bryn Athyn PA	Released	2019-08-22	33	1242																						T	T
Pennsylvania Game Commission (Annual Report)	Responsive Doc 102.1	28171	MODO	2019-09-24	Fall	2019	Organization	439566	133	Columbidae	Flew into window	Severe head trauma, squinting, blood in oral cavity	Adult	Unknown	Doylestown PA	Released	2019-09-27	3	1243									T		T
Pennsylvania Game Commission (Annual Report)	Responsive Doc 102.1	28267	MODO	2019-10-07	Fall	2019	Organization	439566	133	Columbidae	Hit window	Severe head trauma, delayed pupillary light reflex, unable to fly, open mouth breathing	Juvenile	Unknown	Telford PA	Released	2019-10-28	21	1244											T								T				T	T
Pennsylvania Game Commission (Annual Report)	Responsive Doc 102.1	28547	MODO	2020-01-21	Winter	2020	Organization	439566	133	Columbidae	Hit window	Unable to stand, falls to right, head injury	Adult	Unknown	Jenkintown PA	Died	2020-02-20	30	1245											T											T
Pennsylvania Game Commission (Annual Report)	Responsive Doc 102.1	29239	MODO	2020-04-28	Spring	2020	Organization	439566	133	Columbidae	Hit window	Head tilt, uanble to stand to fly, severe head trauma	Adult	Unknown	Warrington PA	Euthanized	2020-04-29	1	1246											T											T	T
Pennsylvania Game Commission (Annual Report)	Responsive Doc 102.1	29500	MODO	2020-05-09	Spring	2020	Organization	439566	133	Columbidae	May have flew into window	Able to fly, although not well	Adult	Unknown	Chalfont PA	Released	2020-07-21	73	1247																						T
Pennsylvania Game Commission (Annual Report)	Responsive Doc 102.1	31005	MODO	2020-06-18	Summer	2020	Organization	439566	133	Columbidae	Hit window	Severe head trauma, died shortly after intake	Adult	Unknown	Dublin PA	Died	2020-06-18	0	1248											T
Pennsylvania Game Commission (Annual Report)	Responsive Doc 102.1	31383	MODO	2020-06-29	Summer	2020	Organization	439566	133	Columbidae	Hit window	Mild head trauma, not able to fly	Adult	Unknown	Doylestown PA	Released	2020-07-21	22	1249											T												T
Pennsylvania Game Commission (Annual Report)	Responsive Doc 102.1	26898	Nuthatch sp	2019-07-01	Summer	2019	Organization	439566	15	Sittidae	Hit window	Mild head trauma	Adult	Unknown	Doylestown PA	Died	2019-07-02	1	1250											T
Pennsylvania Game Commission (Annual Report)	Responsive Doc 102.1	27585	ROPI	2019-08-13	Fall	2019	Organization	439566	322.5	Columbidae	Flew into window	Not able to fly, head slightly tilted	Adult	Unknown	Lansdale PA	Released	2019-08-31	18	1251																						T	T
Pennsylvania Game Commission (Annual Report)	Responsive Doc 102.1	27224	AMRO	2019-07-21	Summer	2019	Organization	439566	81	Turdidae	Hit window	Head trauma, can't stand on left leg, heavy breathing	Adult	Unknown	Lansdale PA	Died	2019-07-22	1	1252											T										T			T
Pennsylvania Game Commission (Annual Report)	Responsive Doc 102.1	27941	AMRO	2019-09-03	Fall	2019	Organization	439566	81	Turdidae	Found on porch, possibly hit window	Right eye cloudy and swollen, head swollen and head trauma	Juvenile	Unknown	Langhorne PA	Died	2019-09-04	1	1253								T			T		Head
Pennsylvania Game Commission (Annual Report)	Responsive Doc 102.1	28422	AMRO	2019-11-15	Fall	2019	Organization	439566	81	Turdidae	Think it hit window	Head trauma	Adult	Unknown	Ambler PA	Released	2019-11-20	5	1254											T
Pennsylvania Game Commission (Annual Report)	Responsive Doc 102.1	29365	AMRO	2020-05-03	Spring	2020	Organization	439566	81	Turdidae	Hit window	head trauma, delayed pupillary light reflex	Adult	Unknown	Feasterville PA	Died	2020-05-05	2	1255											T								T
Pennsylvania Game Commission (Annual Report)	Responsive Doc 102.1	31056	AMRO	2020-06-19	Summer	2020	Organization	439566	81	Turdidae	Flew into window	Severe head trauma, head tilted to the right side	Adult	Unknown	Quakertown PA	Euthanized	2020-06-19	0	1256											T											T
Pennsylvania Game Commission (Annual Report)	Responsive Doc 102.1	28328	YBSA	2019-10-16	Fall	2019	Organization	439566	49	Picidae	Possibly hit window	Very neurological, unable to fly, head trauma	Adult	Unknown	Langhorne PA	Died	2019-10-18	2	1257											T								T				T
Pennsylvania Game Commission (Annual Report)	Responsive Doc 102.1	28669	YBSA	2020-03-16	Spring	2020	Organization	439566	49	Picidae	Hit side of building	Mild head trauma	Adult	Unknown	Doylestown PA	Released	2020-03-16	0	1258											T
Pennsylvania Game Commission (Annual Report)	Responsive Doc 102.1	28447	FOSP	2019-11-24	Fall	2019	Organization	439566	35	Passerellidae	Hit window	Lethargic and almost unresponsive, died upon admission	Adult	Unknown	Chalfont PA	Died	2019-11-24	0	1259		T
Pennsylvania Game Commission (Annual Report)	Responsive Doc 102.1	27168	HOSP	2019-07-17	Summer	2019	Organization	439566	28.5	Passeridae	Hit window	Severe head trauma, unable to stand, laying on one side	Juvenile	Unknown	Perkasie PA	Died	2019-07-18	1	1260											T											T
Pennsylvania Game Commission (Annual Report)	Responsive Doc 102.1	27356	HOSP	2019-07-29	Summer	2019	Organization	439566	28.5	Passeridae	Probably hit window	Neurological, falls to the side, hurt left wing	Adult	Unknown	North Wales PA	Died	2019-08-06	8	1261													Wing						T			T
Pennsylvania Game Commission (Annual Report)	Responsive Doc 102.1	27511	HOSP	2019-08-09	Fall	2019	Organization	439566	28.5	Passeridae	Possible hit window	Moderate head trauma, not able to fly	Adult	Unknown	Hatboro PA	Released	2019-08-23	14	1262											T												T
Pennsylvania Game Commission (Annual Report)	Responsive Doc 102.1	27628	HOSP	2019-08-15	Fall	2019	Organization	439566	28.5	Passeridae	Flew into window	Head trauma	Juvenile	Unknown	Richboro PA	Released	2019-08-16	1	1263											T
Pennsylvania Game Commission (Annual Report)	Responsive Doc 102.1	27637	HOSP	2019-08-16	Fall	2019	Organization	439566	28.5	Passeridae	Flew into window	Head trauma	Fledgeling	Unknown	Chalfont PA	Died	2019-08-09	7	1264											T
Pennsylvania Game Commission (Annual Report)	Responsive Doc 102.1	27905	HOSP	2019-09-01	Fall	2019	Organization	439566	28.5	Passeridae	Ran into window	Head trauma	Adult	Unknown	Levittown PA	Died	2019-09-02	1	1265											T
Pennsylvania Game Commission (Annual Report)	Responsive Doc 102.1	27933	HOSP	2019-09-03	Fall	2019	Organization	439566	28.5	Passeridae	Hit window	Wobbly, stand weakly, head trauma	Juvenile	Unknown	Chalfont PA	Released	2019-09-04	1	1266											T											T
Pennsylvania Game Commission (Annual Report)	Responsive Doc 102.1	28332	HOSP	2019-10-18	Fall	2019	Organization	439566	28.5	Passeridae	Possibly flew into window, on steps of house	Head trauma, head cocked to one side, tail cocked to the left	Adult	Unknown	Hatboro PA	Died	2019-10-19	1	1267											T											T
Pennsylvania Game Commission (Annual Report)	Responsive Doc 102.1	28489	HOSP	2019-12-10	Winter	2019	Organization	439566	28.5	Passeridae	Hit window	Active and alert	Adult	Unknown	Chalfont PA	Released	2019-12-10	0	1268
Pennsylvania Game Commission (Annual Report)	Responsive Doc 102.1	29897	HOSP	2020-05-22	Spring	2020	Organization	439566	28.5	Passeridae	Probably hit window	Head trauma, cut next to eye	Juvenile	Unknown	Horsham PA	Died	2020-05-24	2	1269								T			T	Eye
Pennsylvania Game Commission (Annual Report)	Responsive Doc 102.1	27113	EUST	2019-07-13	Summer	2019	Organization	439566	78	Sturnidae	Flew into window	Laying on back, legs swimming, tail and head cocked to one side	Juvenile	Unknown	Philadelphia PA	Euthanized	2019-07-14	1	1270																			T			T
Pennsylvania Game Commission (Annual Report)	Responsive Doc 102.1	27286	EUST	2019-07-24	Summer	2019	Organization	439566	78	Sturnidae	Flew into window	head trauma, not able to stand	Juvenile	Unknown	Phoenixville PA	Died	2019-07-25	1	1271											T											T
Pennsylvania Game Commission (Annual Report)	Responsive Doc 102.1	28158	SCTA	2019-09-23	Fall	2019	Organization	439566	30.5	Cardinalidae	Flew into window	Severe head trauma, head tilt, ataxic, poor body condition	Juvenile	Unknown	Sellersville PA	Died	2019-09-24	1	1272											T								T			T
Pennsylvania Game Commission (Annual Report)	Responsive Doc 102.1	27381	TUTI	2019-07-02	Summer	2019	Organization	439566	22	Paridae	Flew into window	Moderate head trauma, slight body tilt	Adult	Unknown	Feasterville PA	Released	2019-07-31	29	1273											T											T
Pennsylvania Game Commission (Annual Report)	Responsive Doc 102.1	29468	BTBW	2020-05-08	Spring	2020	Organization	439566	10	Parulidae	Hit window	Mild head trauma	Adult	Unknown	Perkasie PA	Released	2020-05-09	1	1274											T
Pennsylvania Game Commission (Annual Report)	Responsive Doc 102.1	28109	PIWA	2019-09-17	Fall	2019	Organization	439566	12	Parulidae	Likely hit window	Lethargic, breathing heavy, head trauma, unable to stand	Adult	Unknown	New Hope PA	Died	2019-09-19	2	1275		T									T											T		T
Pennsylvania Game Commission (Annual Report)	Responsive Doc 102.1	28180	YRWA	2019-09-25	Fall	2019	Organization	439566	12.5	Parulidae	Hit window	Head trauma, body tilt	Juvenile	Unknown	Newtown PA	Died	2019-09-27	2	1276											T											T
Pennsylvania Game Commission (Annual Report)	Responsive Doc 102.1	31043	COYE	2020-06-19	Summer	2020	Organization	439566	9.5	Parulidae	Found in front of glass doors	Severe head trauma	Adult	Unknown	Doylestown PA	Died	2020-06-20	1	1277											T
Pennsylvania Game Commission (Annual Report)	Responsive Doc 102.1	30261	WOTH	2020-06-01	Summer	2020	Organization	439566	45	Turdidae	Hit window	Active and alert	Adult	Unknown	Perkasie PA	Released	2020-06-01	0	1278
Pennsylvania Game Commission (Annual Report)	Responsive Doc 102.1	28395	DOWO	2019-11-03	Fall	2019	Organization	439566	24.5	Picidae	Hit window	Severe head trauma, head tilt, open mouth breathing	Juvenile	Unknown	Pipersville PA	Died	2019-11-03	0	1279											T											T		T
Pennsylvania Game Commission (Annual Report)	Responsive Doc 102.1	30872	DOWO	2020-06-15	Summer	2020	Organization	439566	24.5	Picidae	Hit window	Knocked himself out, blood on tip of beak, stunned	Adult	Male	Doylestown PA	Died	2020-06-16	1	1280	T			T					T
Pennsylvania Game Commission (Annual Report)	Responsive Doc 102.1	31156	DOWO	2020-06-22	Summer	2020	Organization	439566	24.5	Picidae	Flew into window	Head trauma, unable to fly	Adult	Unknown	Harleysville PA	Released	2020-06-27	5	1281											T												T
Pennsylvania Game Commission (Annual Report)	Responsive Doc 102.1	27644	RBWO	2019-03-16	Spring	2019	Organization	439566	73.5	Picidae	Flew into their window	Head trauma, blood coming from beak	Adult	Unknown	Holland PA	Released	2019-08-22	159	1282									T		T
Pennsylvania Game Commission (Annual Report)	Responsive Doc 102.1	30059	RBWO	2020-05-27	Spring	2020	Organization	439566	73.5	Picidae	Flew into window	Mild head trauma	Adult	Unknown	Trappe PA	Released	2020-05-27	0	1283											T
Pennsylvania Game Commission (Annual Report)	Responsive Doc 102.1	31103	RBWO	2020-06-21	Summer	2020	Organization	439566	73.5	Picidae	Found in front of glass window	Head trauma, slight head tilt	Juvenile	Unknown	Perkiomenville PA	Died	2020-06-22	1	1284											T											T
Pennsylvania Game Commission (Annual Report)	Responsive Doc 102.1	31296	RBWO	2020-06-26	Summer	2020	Organization	439566	73.5	Picidae	Hit window	Mild head trauma, stunned	Fledgeling	Unknown	Newtown PA	Died	2020-06-30	4	1285	T										T
Pennsylvania Game Commission (Annual Report)	Responsive Doc 102.1	31361	RBWO	2020-06-28	Summer	2020	Organization	439566	73.5	Picidae	Flew into window	Head trauma, delayed pupillary light reflex	Juvenile	Unknown	Perkasie PA	Died	2020-07-02	4	1286											T								T
Pennsylvania Game Commission (Annual Report)	Responsive Doc 103.1	19704	BARS	2017-08-04	Fall	2017	Organization	439566	18.5	Hirundinidae	Hit window	Head trauma	Adult	Unknown	Norristown PA	Died	2017-08-05	1	1287											T
Pennsylvania Game Commission (Annual Report)	Responsive Doc 103.1	20964	BEKI	2018-01-10	Winter	2018	Organization	439566	155	Alcedinidae	Hit window in office	Thin, lethargic later	Adult	Unknown	Fairless Hills PA	Died	2018-01-11	1	1288		T														T
Pennsylvania Game Commission (Annual Report)	Responsive Doc 103.1	19110	BLJA	2017-07-05	Summer	2017	Organization	439566	85	Corvidae	Hit window	Head trauma, grasps nicely	Juvenile	Unknown	Churchville PA	Euthanized	2017-07-06	1	1289											T
Pennsylvania Game Commission (Annual Report)	Responsive Doc 103.1	19117	BLJA	2017-07-05	Summer	2017	Organization	439566	85	Corvidae	Hit window yesterday	Severe head trauma, flops on back	Adult	Unknown	Furlong PA	Died	2017-07-06	1	1290											T											T
Pennsylvania Game Commission (Annual Report)	Responsive Doc 103.1	19239	BLJA	2017-07-12	Summer	2017	Organization	439566	85	Corvidae	Found on ground by front door	Eye was close, possible ehad trauma, lethargic, left foot not grasping	Fledgeling	Unknown	Huntingdon Valley PA	Died	2017-07-13	1	1291		T						T			T										T
Pennsylvania Game Commission (Annual Report)	Responsive Doc 103.1	20631	BLJA	2017-09-25	Fall	2017	Organization	439566	85	Corvidae	Hit window?	Severe head trauma, stargazing, feet clenched	Adult	Unknown	Hatboro PA	Died	2017-09-27	2	1292											T								T		T
Pennsylvania Game Commission (Annual Report)	Responsive Doc 103.1	20995	BLJA	2018-01-31	Winter	2018	Organization	439566	85	Corvidae	Saw it hit the window	Blood from mouth, head trauma	Adult	Unknown	Dublin PA	Released	2018-02-06	6	1293									T		T
Pennsylvania Game Commission (Annual Report)	Responsive Doc 103.1	19125	NOCA	2017-07-05	Summer	2017	Organization	439566	45	Cardinalidae	Flew into window	Cannot stand, down on heels, head trauma	Adult	Female	Doylestown PA	Died	2017-07-08	3	1294											T											T
Pennsylvania Game Commission (Annual Report)	Responsive Doc 103.1	20940	NOCA	2017-12-28	Winter	2017	Organization	439566	45	Cardinalidae	Observed hitting kitchen window	No visible injuries	Adult	Female	Churchville PA	Died	2017-12-29	1	1295
Pennsylvania Game Commission (Annual Report)	Responsive Doc 103.1	21085	NOCA	2018-03-06	Spring	2018	Organization	439566	45	Cardinalidae	Hit window	Able to stand but weak, head trauma, quiet	Adult	Male	Lafayette HIll PA	Died	2018-03-07	1	1296		T									T
Pennsylvania Game Commission (Annual Report)	Responsive Doc 103.1	21397	NOCA	2018-04-19	Spring	2018	Organization	439566	45	Cardinalidae	Flew into window	Head trauma	Adult	Female	Dublin PA	Released	2018-04-19	0	1297											T
Pennsylvania Game Commission (Annual Report)	Responsive Doc 103.1	19088	GRCA	2017-07-04	Summer	2017	Organization	439566	39.9	Mimidae	Hit window	Head trauma, right eye closed	Adult	Unknown	Newtown PA	Died	2017-07-05	1	1298								T			T
Pennsylvania Game Commission (Annual Report)	Responsive Doc 103.1	19640	GRCA	2017-08-01	Fall	2017	Organization	439566	39.9	Mimidae	Flew into window	Cannot sit or stand straight, head injury, unable to fly	Adult	Unknown	Erwinna PA	Died	2017-08-03	2	1299											T											T	T
Pennsylvania Game Commission (Annual Report)	Responsive Doc 103.1	20176	GRCA	2017-08-28	Fall	2017	Organization	439566	39.9	Mimidae	Possibly hit window, possibly caught by cat	Very neurological, off legs	Adult	Unknown	Bethlehem PA	Died	2017-08-29	1	1300																			T			T
Pennsylvania Game Commission (Annual Report)	Responsive Doc 103.1	20579	GRCA	2017-09-20	Fall	2017	Organization	439566	39.9	Mimidae	Flew into the window	Head trauma, won't stand	Adult	Unknown	Kintnersville PA	Died	2017-09-21	1	1301											T											T
Pennsylvania Game Commission (Annual Report)	Responsive Doc 103.1	20615	GRCA	2017-09-28	Fall	2017	Organization	439566	39.9	Mimidae	Possibly flew into house window	Unable to fly or stand, possible head trauma	Adult	Unknown	Chalfont PA	Died	2017-09-25	3	1302											T											T	T
Pennsylvania Game Commission (Annual Report)	Responsive Doc 103.1	22057	GRCA	2018-05-25	Spring	2018	Organization	439566	39.9	Mimidae	HIt window	Severe head trauma, both eyes bloody	Adult	Unknown	Collegeville PA	Died	2018-05-25	0	1303								T			T
Pennsylvania Game Commission (Annual Report)	Responsive Doc 103.1	22784	GRCA	2018-06-22	Summer	2018	Organization	439566	39.9	Mimidae	Possibly hit window	No controlled use of legs	Adult	Unknown	Warrington PA	Died	2018-06-23	1	1304																					T
Pennsylvania Game Commission (Annual Report)	Responsive Doc 103.1	20362	CEDW	2017-09-08	Fall	2017	Organization	439566	32	Bombycillidae	Possibly hit window	Not able to fly, neurologic	Adult	Unknown	Doylestown PA	Died	2017-09-08	0	1305																			T				T
Pennsylvania Game Commission (Annual Report)	Responsive Doc 103.1	21800	CHSW	2018-05-15	Spring	2018	Organization	439566	23.5	Apodidae	Flew into window	Head trauma, blood coming from beak	Adult	Unknown	Telford PA	Died	2018-05-16	1	1306									T		T
Pennsylvania Game Commission (Annual Report)	Responsive Doc 103.1	19844	AMCR	2017-08-12	Fall	2017	Organization	439566	468	Corvidae	Possibly flew into window	Emaciated, possible head trauma, head tilted to the right	Adult	Unknown	Allentown PA	Died	2017-08-12	0	1307											T					T						T
Pennsylvania Game Commission (Annual Report)	Responsive Doc 103.1	20993	DEJU	2018-01-30	Winter	2018	Organization	439566	24	Passerellidae	Hit door	Stunned, panting	Adult	Unknown	Doylestown PA	Died	2018-01-31	1	1308	T																							T
Pennsylvania Game Commission (Annual Report)	Responsive Doc 103.1	21154	DEJU	2018-03-25	Spring	2018	Organization	439566	24	Passerellidae	Hit window	Head trauma	Adult	Unknown	Perkasie PA	Released	2018-03-27	2	1309											T
Pennsylvania Game Commission (Annual Report)	Responsive Doc 103.1	21186	DEJU	2018-03-30	Spring	2018	Organization	439566	24	Passerellidae	HIt window	Head trauma	Adult	Unknown	Quakertown PA	Released	2018-03-02	28	1310											T
Pennsylvania Game Commission (Annual Report)	Responsive Doc 103.1	20191	HOFI	2017-08-29	Fall	2017	Organization	439566	21.5	Fringillidae	Hit window	Head trauma	Adult	Unknown	Ottsville PA	Released	2017-09-06	8	1311											T
Pennsylvania Game Commission (Annual Report)	Responsive Doc 103.1	22369	HOFI	2018-06-04	Summer	2018	Organization	439566	21.5	Fringillidae	Hit window	Unconscious when found, head trauma, quiet	Adult	Female	Hatfield PA	Died	2018-06-05	1	1312				T							T
Pennsylvania Game Commission (Annual Report)	Responsive Doc 103.1	19139	YSFL	2017-07-06	Summer	2017	Organization	439566	135	Picidae	Possibly flew into front door	Head trauma, head tilt	Juvenile	Unknown	Fairless Hills PA	Died	2017-07-18	12	1313											T											T
Pennsylvania Game Commission (Annual Report)	Responsive Doc 103.1	19143	YSFL	2017-07-06	Summer	2017	Organization	439566	135	Picidae	Flew into window	Can't fly, severe head trauma	Juvenile	Unknown	Chalfont PA	Died	2017-07-08	2	1314											T												T
Pennsylvania Game Commission (Annual Report)	Responsive Doc 103.1	19507	YSFL	2017-07-24	Summer	2017	Organization	439566	135	Picidae	Found on ground under window	Head trauma, lays on back	Adult	Unknown	Rydal PA	Died	2017-07-27	3	1315											T											T
Pennsylvania Game Commission (Annual Report)	Responsive Doc 103.1	20687	YSFL	2017-10-05	Fall	2017	Organization	439566	135	Picidae	Hit window last night	Somewhat lethargic, right wing bloody, right shoulder swelling	Adult	Unknown	Boyertown PA	Euthanized	2017-10-05	0	1316		T										Wing	Shoulder
Pennsylvania Game Commission (Annual Report)	Responsive Doc 103.1	21341	YSFL	2018-04-15	Spring	2018	Organization	439566	135	Picidae	Flew into window	Head trauma	Adult	Unknown	Broomall PA	Died	2018-04-29	14	1317											T
Pennsylvania Game Commission (Annual Report)	Responsive Doc 103.1	21357	YSFL	2018-04-16	Spring	2018	Organization	439566	135	Picidae	Hit the window	Can't fly	Adult	Unknown	Wynnewood PA	Released	2018-04-18	2	1318																							T
Pennsylvania Game Commission (Annual Report)	Responsive Doc 103.1	20638	RBGR	2017-09-25	Fall	2017	Organization	439566	44	Cardinalidae	Possible Flew into window	Does not stand	Adult	Unknown	Doylestown PA	Died	2017-10-05	10	1319																						T
Pennsylvania Game Commission (Annual Report)	Responsive Doc 103.1	19724	COHA	2017-08-05	Fall	2017	Organization	439566	410	Accipitridae	Flew into the window	Abraision on left wing, head trauma, dehydrated	Adult	Unknown	Chalfont PA	Euthanized	2017-08-09	4	1320											T		Wing			T
Pennsylvania Game Commission (Annual Report)	Responsive Doc 103.1	20068	COHA	2017-08-23	Fall	2017	Organization	439566	410	Accipitridae	Hit side of house in flight	Lethargic, unable to stand or perch, one eye swollen shut, severe head trauma	Adult	Unknown	Yardley PA	Euthanized	2017-08-26	3	1321		T						T			T		Eye								T	T
Pennsylvania Game Commission (Annual Report)	Responsive Doc 103.1	20824	COHA	2017-11-04	Fall	2017	Organization	439566	410	Accipitridae	Hit window last night	Unable to stand, down on chest, flat flies, breathing rapid and shallow	Adult	Unknown	Perkasie PA	Died	2017-11-10	6	1322																						T		T		T
Pennsylvania Game Commission (Annual Report)	Responsive Doc 103.1	20922	COHA	2017-12-17	Winter	2017	Organization	439566	410	Accipitridae	May have hit house	Not perching or gripping	Juvenile	Unknown	Quakertown PA	Died	2017-12-18	1	1323																					T
Pennsylvania Game Commission (Annual Report)	Responsive Doc 103.1	21102	COHA	2018-03-16	Spring	2018	Organization	439566	410	Accipitridae	Possibly hit window	Right wing very swollen (possible fracture), lethargic, unable to stand, severe head trauma	Adult	Unknown	Kintnersville PA	Died	2018-03-16	0	1324		T			T						T		Wing									T
Pennsylvania Game Commission (Annual Report)	Responsive Doc 103.1	20949	RSHA	2018-01-06	Winter	2018	Organization	439566	630	Accipitridae	Crashed through sun room window	Blood on bill, not perching	Adult	Unknown	Doylestown PA	Died	2018-01-08	2	1325									T												T	T
Pennsylvania Game Commission (Annual Report)	Responsive Doc 103.1	22519	RTHA	2018-06-10	Summer	2018	Organization	439566	1087	Accipitridae	Hit side of house this morning	Left shoulder swollen, head trauma, not standing	Adult	Unknown	Wycombe PA	Released	2018-07-01	21	1326											T		Shoulder									T
Pennsylvania Game Commission (Annual Report)	Responsive Doc 103.1	20882	SSHA	2017-11-24	Fall	2017	Organization	439566	152.5	Accipitridae	Flew into window	Head trauma	Adult	Unknown	Harleysville PA	Released	2017-11-27	3	1327											T
Pennsylvania Game Commission (Annual Report)	Responsive Doc 103.1	21058	SSHA	2018-02-26	Winter	2018	Organization	439566	152.5	Accipitridae	Flew into window	Right shoulder sswollen, falls on back when stressed	Adult	Unknown	Harleysville PA	Released	2018-02-27	1	1328													Shoulder									T
Pennsylvania Game Commission (Annual Report)	Responsive Doc 103.1	19571	RTHU	2017-07-27	Summer	2017	Organization	439566	4	Trochilidae	Hit window?	Not active, sleepy, possible head trauma	Adult	Female	Emmaus PA	Died	2017-08-22	26	1329		T									T
Pennsylvania Game Commission (Annual Report)	Responsive Doc 103.1	19562	MODO	2017-07-27	Summer	2017	Organization	439566	133	Columbidae	Banging into houses	Pox around both eyes, one eye totally closed	Adult	Unknown	Quakertown PA	Euthanized	2017-07-27	0	1330								T																		T
Pennsylvania Game Commission (Annual Report)	Responsive Doc 103.1	19887	MODO	2017-08-14	Fall	2017	Organization	439566	133	Columbidae	Hit window	Severe head and body trauma, blood from mouth	Juvenile	Unknown	Southampton PA	Died	2017-08-14	0	1331									T		T
Pennsylvania Game Commission (Annual Report)	Responsive Doc 103.1	20075	MODO	2017-08-23	Fall	2017	Organization	439566	133	Columbidae	Flew into window	Head trauma, right wing hanging low	Adult	Unknown	Lansdale PA	Released	2017-09-20	28	1332											T
Pennsylvania Game Commission (Annual Report)	Responsive Doc 103.1	20126	MODO	2017-08-25	Fall	2017	Organization	439566	133	Columbidae	Found on front porch, possibly hit window	Severe head trauma, eyes dilated	Adult	Unknown	Allentown PA	Died	2017-08-26	1	1333											T								T
Pennsylvania Game Commission (Annual Report)	Responsive Doc 103.1	20229	MODO	2017-08-31	Fall	2017	Organization	439566	133	Columbidae	Hit window	Head trauma	Juvenile	Unknown	Doylestown PA	Released	2017-09-25	25	1334											T
Pennsylvania Game Commission (Annual Report)	Responsive Doc 103.1	20557	MODO	2017-09-18	Fall	2017	Organization	439566	133	Columbidae	Hit window	Severe head trauma, both eyes and head swollen	Juvenile	Unknown	Philadelphia PA	Died	2017-09-20	2	1335								T			T		Head
Pennsylvania Game Commission (Annual Report)	Responsive Doc 103.1	20653	MODO	2017-09-28	Fall	2017	Organization	439566	133	Columbidae	Flew into window	Alert and active	Adult	Unknown	Allentown PA	Released	2017-10-15	17	1336
Pennsylvania Game Commission (Annual Report)	Responsive Doc 103.1	20633	MODO	2017-09-25	Fall	2017	Organization	439566	133	Columbidae	Possibly hit window or caught by dog	Very neurologic, tips to left side, not walking well	Juvenile	Unknown	Coopersburg PA	Euthanized	2017-10-01	6	1337																			T			T
Pennsylvania Game Commission (Annual Report)	Responsive Doc 103.1	20845	MODO	2017-11-09	Fall	2017	Organization	439566	133	Columbidae	HIt window	head trauma	Adult	Unknown	North Wales PA	Died	2017-12-21	42	1338											T
Pennsylvania Game Commission (Annual Report)	Responsive Doc 103.1	21240	MODO	2018-04-06	Spring	2018	Organization	439566	133	Columbidae	Hit window	Very lethargic	Adult	Unknown	Oreland PA	Released	2018-04-06	0	1339		T
Pennsylvania Game Commission (Annual Report)	Responsive Doc 103.1	20660	OVEN	2017-09-30	Fall	2017	Organization	439566	22	Parulidae	Flew into sliding glass door	Berries or blood on beak, not sure	Adult	Unknown	Collegeville PA	Released	2017-10-10	10	1340									T
Pennsylvania Game Commission (Annual Report)	Responsive Doc 103.1	20315	ROPI	2017-09-05	Fall	2017	Organization	439566	322.5	Columbidae	Hit window	Lethargic, unable to stand straight, head tilt, head trauma, falls onto back	Adult	Unknown	Chalfont PA	Died	2017-09-08	3	1341		T									T											T
Pennsylvania Game Commission (Annual Report)	Responsive Doc 103.1	19450	AMRO	2017-07-21	Summer	2017	Organization	439566	81	Turdidae	Possibly hit window of store	Very thin, pectoral muscle atrophy, tipping forward	Juvenile	Unknown	West Chester PA	Died	2017-07-22	1	1342																T						T
Pennsylvania Game Commission (Annual Report)	Responsive Doc 103.1	19589	AMRO	2017-07-28	Summer	2017	Organization	439566	81	Turdidae	Flew into back window	Head trauma, tail cocked to one side	Adult	Unknown	Southampton PA	Released	2017-07-29	1	1343											T											T
Pennsylvania Game Commission (Annual Report)	Responsive Doc 103.1	20034	AMRO	2017-08-21	Fall	2017	Organization	439566	81	Turdidae	Hit window? Found on ground	Severe head trauma, gasping, head swollen, eyes popped	Adult	Unknown	Perkasie PA	Died	2017-08-21	0	1344								T			T		Head											T
Pennsylvania Game Commission (Annual Report)	Responsive Doc 103.1	20496	AMRO	2017-09-14	Fall	2017	Organization	439566	81	Turdidae	Found on step by window	Unable to fly, possible head trauma	Fledgeling	Unknown	King of Prussia PA	Released	2017-10-02	18	1345											T												T
Pennsylvania Game Commission (Annual Report)	Responsive Doc 103.1	21513	AMRO	2018-04-27	Spring	2018	Organization	439566	81	Turdidae	Found on ground in front of bank	Head trauma, eyes glazed, labored breathing	Adult	Unknown	Montgomeryville PA	Euthanized	2018-04-27	0	1346											T													T
Pennsylvania Game Commission (Annual Report)	Responsive Doc 103.1	22913	AMRO	2018-06-27	Summer	2018	Organization	439566	81	Turdidae	Flew into window	Head trauma, laying on back	Adult	Unknown	Philadelphia PA	Died	2018-06-28	1	1347											T											T
Pennsylvania Game Commission (Annual Report)	Responsive Doc 103.1	20364	CHSP	2017-09-08	Fall	2017	Organization	439566	13.5	Passerellidae	Possibly hit car or window	Both eyes very swollen, head swollen	Adult	Unknown	North Wales PA	Euthanized	2017-09-09	1	1348								T					Head
Pennsylvania Game Commission (Annual Report)	Responsive Doc 103.1	19668	HOSP	2017-08-02	Fall	2017	Organization	439566	28.5	Passeridae	HIt window	Head trauma, cannot stand	Juvenile	Unknown	Allentown PA	Euthanized	2017-08-03	1	1349											T											T
Pennsylvania Game Commission (Annual Report)	Responsive Doc 103.1	20483	HOSP	2017-09-13	Fall	2017	Organization	439566	28.5	Passeridae	HIt window	Severe head trauma	Juvenile	Unknown	Horsham PA	Died	2017-09-15	2	1350											T
Pennsylvania Game Commission (Annual Report)	Responsive Doc 103.1	20594	HOSP	2017-09-21	Fall	2017	Organization	439566	28.5	Passeridae	Possibly hit house	Falls to side, possible head trauma, a little thin	Adult	Unknown	Harleysville PA	Euthanized	2017-09-22	1	1351											T					T						T
Pennsylvania Game Commission (Annual Report)	Responsive Doc 103.1	21760	HOSP	2018-05-13	Spring	2018	Organization	439566	28.5	Passeridae	Found on porch, possibly hit window	Both eyes swollen, head trauma	Adult	Unknown	Philadelphia PA	Died	2018-05-15	2	1352								T			T		Eye
Pennsylvania Game Commission (Annual Report)	Responsive Doc 103.1	22717	HOSP	2018-06-19	Summer	2018	Organization	439566	28.5	Passeridae	Hit window	Head trauma, unable to stand, stargazer	Fledgeling	Unknown	Center Valley PA	Died	2018-06-20	1	1353											T								T			T
Pennsylvania Game Commission (Annual Report)	Responsive Doc 103.1	20875	WTSP	2017-11-20	Winter	2017	Organization	439566	27	Passerellidae	Flew into window	Head trauma, stressed	Adult	Unknown	Hatfield PA	Released	2017-11-21	1	1354											T
Pennsylvania Game Commission (Annual Report)	Responsive Doc 103.1	20960	WTSP	2018-01-08	Winter	2018	Organization	439566	27	Passerellidae	Hit window	Head trauma, unable to stand	Adult	Unknown	New Hope PA	Died	2018-01-08	0	1355											T											T
Pennsylvania Game Commission (Annual Report)	Responsive Doc 103.1	21537	WTSP	2018-04-29	Spring	2018	Organization	439566	27	Passerellidae	Flew into window	Head trauma, swollen right shoulder, heavy breathing	Adult	Unknown	Chalfont PA	Died	2018-04-29	0	1356											T		Shoulder											T
Pennsylvania Game Commission (Annual Report)	Responsive Doc 103.1	19353	EUST	2017-07-17	Summer	2017	Organization	439566	78	Sturnidae	Possibly hit window	Very neurologic, unable to hold head up or stand, legs "wonky"	Juvenile	Unknown	Lansdale PA	Died	2017-07-19	2	1357																			T		T	T
Pennsylvania Game Commission (Annual Report)	Responsive Doc 103.1	20966	EUST	2018-01-11	Winter	2018	Organization	439566	78	Sturnidae	Hit window flying around house	Holding right wing out, head trauma, not perching	Adult	Unknown	Langhorne PA	Released	2018-01-14	3	1358											T										T
Pennsylvania Game Commission (Annual Report)	Responsive Doc 103.1	20568	HETH	2017-09-19	Fall	2017	Organization	439566	30	Turdidae	May have hit window	Wobbly, likely head trauma	Juvenile	Unknown	Perkasie PA	Released	2017-09-21	2	1359											T											T
Pennsylvania Game Commission (Annual Report)	Responsive Doc 103.1	20641	HETH	2017-09-26	Fall	2017	Organization	439566	30	Turdidae	Hit window	Alert and active	Adult	Male	Doylestown PA	Released	2017-09-26	0	1360
Pennsylvania Game Commission (Annual Report)	Responsive Doc 103.1	20936	TUTI	2017-12-26	Winter	2017	Organization	439566	22	Paridae	Hit window	Head trauma, eyes swollen	Adult	Unknown	Unknown PA	Died	2017-12-27	1	1361								T			T		Eye
Pennsylvania Game Commission (Annual Report)	Responsive Doc 103.1	20839	BHVI	2017-11-06	Fall	2017	Organization	439566	15.2	Vireonidae	HIt window	Head trauma	Adult	Unknown	Southampton PA	Died	2017-11-07	1	1362											T
Pennsylvania Game Commission (Annual Report)	Responsive Doc 103.2	20232	YRWA	2017-09-01	Fall	2017	Organization	439566	12.5	Parulidae	Possibly hit window	Head trauma	Adult	Unknown	Jamison PA	Died	2017-09-02	1	1363											T
Pennsylvania Game Commission (Annual Report)	Responsive Doc 103.2	20554	YRWA	2017-09-18	Fall	2017	Organization	439566	12.5	Parulidae	Probably hit window	Very neurological, falls onto right side	Adult	Unknown	Pipersville PA	Died	Not recorded	NA	1364																			T			T
Pennsylvania Game Commission (Annual Report)	Responsive Doc 103.2	21740	COYE	2018-05-12	Spring	2018	Organization	439566	9.5	Parulidae	Hit the window	Head trauma	Adult	Male	Doylestown PA	Euthanized	2017-05-12	0	1365											T
Pennsylvania Game Commission (Annual Report)	Responsive Doc 103.2	21065	AMWO	2018-03-01	Spring	2018	Organization	439566	197.5	Scolopacidae	Flew into window	Unable to stand	Adult	Unknown	Philadelphia PA	Released	2018-03-06	5	1366																						T
Pennsylvania Game Commission (Annual Report)	Responsive Doc 103.2	19043	HAWO	2017-07-02	Summer	2017	Organization	439566	67.5	Picidae	Hit window	Right humerus fracture (mid-shaft)	Adult	Female	Riegelsville PA	Euthanized	2017-07-02	0	1367					T
Pennsylvania Game Commission (Annual Report)	Responsive Doc 103.2	19137	HAWO	2017-07-06	Summer	2017	Organization	439566	67.5	Picidae	Hit a window (observed)	Head trauma	Juvenile	Unknown	Zionsville PA	Died	2017-07-11	5	1368											T
Pennsylvania Game Commission (Annual Report)	Responsive Doc 103.2	19826	RBWO	2017-08-11	Fall	2017	Organization	439566	73.5	Picidae	Hit window	Falls to the right, head trauma	Juvenile	Unknown	Ottsville PA	Released	2017-08-20	9	1369											T											T
Pennsylvania Game Commission (Annual Report)	Responsive Doc 103.2	19884	RBWO	2017-08-14	Fall	2017	Organization	439566	73.5	Picidae	Hit window yesterday	Head trauma, not flying	Juvenile	Male	Quakertown PA	Died	2017-10-05	52	1370											T												T
Pennsylvania Game Commission (Annual Report)	Responsive Doc 103.2	22809	RBWO	2018-06-23	Summer	2018	Organization	439566	73.5	Picidae	Likely hit window, found on patio by glass doors	Left wing weak, unable to stand, head trauma	Juvenile	Unknown	Quakertown PA	Died	2018-06-24	1	1371											T												T
Pennsylvania Game Commission (Annual Report)	Responsive Doc 103.2	22849	RBWO	2018-05-24	Spring	2018	Organization	439566	73.5	Picidae	Fly into window	Head trauma	Juvenile	Unknown	North Wales PA	Died	2018-06-30	37	1372											T
Pennsylvania Game Commission (Annual Report)	Responsive Doc 103.2	20876	YBSA	2017-11-20	Fall	2017	Organization	439566	49	Picidae	Found under window	Bleeding from left side of head	Adult	Unknown	Ottsville PA	Released	2017-12-01	11	1373												Head
NYDEC_W090123-100621_Responsive_Documents	Pages 1-24	N/A	TUTI	2020-12-25	Winter	2020	Organization	92863	22	Paridae	B2: Collision with Window or building	Not recorded	Adult	Unknown	Middle Island NY	Died	2020-12-26	1	1374
NYDEC_W090123-100621_Responsive_Documents	Pages 1-24	N/A	SOSP	2021-01-13	Winter	2021	Organization	92863	32.5	Passerellidae	B2: Collision with Window or building	Not recorded	Adult	Unknown	Centerreach NY	Released	2021-01-22	9	1375
NYDEC_W090123-100621_Responsive_Documents	Pages 1-24	N/A	RBGU	2021-01-17	Winter	2021	Organization	92863	500	Laridae	B2: Collision with Window or building	Not recorded	Adult	Unknown	Middle Island NY	Released	2021-02-13	27	1376
NYDEC_W090123-100621_Responsive_Documents	Pages 1-24	N/A	TUTI	2021-01-23	Winter	2021	Organization	92863	22	Paridae	B2: Collision with Window or building	Not recorded	Adult	Unknown	Center Moriches NY	Released	2021-03-10	46	1377
NYDEC_W090123-100621_Responsive_Documents	Pages 1-24	N/A	RHWO	2021-01-29	Winter	2021	Organization	92863	73.5	Picidae	B2: Collision with Window or building	Not recorded	Adult	Unknown	Jefferson Station NY	Released	2021-01-30	1	1378
NYDEC_W090123-100621_Responsive_Documents	Pages 1-24	N/A	AMRO	2021-04-09	Spring	2021	Organization	92863	81	Turdidae	B2: Collision with Window or building	Not recorded	Adult	Unknown	Rocky Point NY	Released	2021-06-02	54	1379
NYDEC_W090123-100621_Responsive_Documents	Pages 1-24	N/A	Warbler sp.	2021-05-19	Spring	2021	Organization	92863	NA	Parulidae	B2: Collision with Window or building	Not recorded	Adult	Unknown	Blue Point NY	Released	2021-06-10	22	1380
NYDEC_W090123-100621_Responsive_Documents	Pages 1-24	N/A	ROPI	2021-06-05	Summer	2021	Organization	92863	322.5	Columbidae	B2: Collision with Window or building	Not recorded	Adult	Unknown	Middle Island NY	Released	2021-06-30	25	1381
NYDEC_W090123-100621_Responsive_Documents	Pages 1-24	N/A	MODO	2021-07-07	Summer	2021	Organization	92863	133	Columbidae	B2: Collision with Window or building	Not recorded	Adult	Unknown	Yaphank NY	Released	2021-07-12	5	1382
NYDEC_W090123-100621_Responsive_Documents	Pages 1-24	N/A	MODO	2021-07-09	Summer	2021	Organization	92863	133	Columbidae	B2: Collision with Window or building	Not recorded	Adult	Unknown	Jefferson Station NY	Released	2021-07-15	6	1383
NYDEC_W090123-100621_Responsive_Documents	Pages 1-24	N/A	HOWR	2021-07-21	Summer	2021	Organization	92863	11	Troglodytidae	B2: Collision with Window or building	Not recorded	Adult	Unknown	Bellport NY	Released	2021-07-28	7	1384
NYDEC_W090123-100621_Responsive_Documents	Pages 1-24	N/A	FOSP	2021-07-23	Summer	2021	Organization	92863	35	Passerellidae	B2: Collision with Window or building	Not recorded	Juvenile	Unknown	Bellport NY	Released	2021-08-05	13	1385
NYDEC_W090123-100621_Responsive_Documents	Pages 1-24	N/A	BRTH	2021-07-30	Summer	2021	Organization	92863	75	Mimidae	B2: Collision with Window or building	Not recorded	Adult	Unknown	Coram NY	Released	2021-08-10	11	1386
NYDEC_W090123-100621_Responsive_Documents	Pages 1-24	N/A	BLJA	2021-07-31	Summer	2021	Organization	92863	85	Corvidae	B2: Collision with Window or building	Not recorded	Adult	Unknown	Holtsville NY	Released	2021-08-10	10	1387
NYDEC_W090123-100621_Responsive_Documents	Pages 1-24	N/A	COHA	2021-08-02	Fall	2021	Organization	92863	410	Accipitridae	B2: Collision with Window or building	Not recorded	Adult	Unknown	Jefferson Station NY	Released	2021-08-18	16	1388
NYDEC_W090123-100621_Responsive_Documents	Pages 1-24	N/A	AMRO	2021-08-15	Fall	2021	Organization	92863	81	Turdidae	B2: Collision with Window or building	Not recorded	Adult	Unknown	Miller Place NY	Released	2021-08-30	15	1389
NYDEC_W090123-100621_Responsive_Documents	Pages 1-24	N/A	DOWO	2021-08-16	Fall	2021	Organization	92863	24.5	Picidae	B2: Collision with Window or building	Not recorded	Juvenile	Unknown	Wading River NY	Released	2021-08-21	5	1390
NYDEC_W090123-100621_Responsive_Documents	Pages 1-24	N/A	MODO	2021-08-24	Fall	2021	Organization	92863	133	Columbidae	B2: Collision with Window or building	Not recorded	Adult	Unknown	Centerreach NY	Released	2021-09-10	17	1391
NYDEC_W090123-100621_Responsive_Documents	Pages 1-24	N/A	COHA	2021-09-02	Fall	2021	Organization	92863	410	Accipitridae	B2: Collision with Window or building	Not recorded	Adult	Unknown	Ronkonkoma NY	Released	2021-10-17	45	1392
NYDEC_W090123-100621_Responsive_Documents	Pages 1-24	N/A	MODO	2021-09-07	Fall	2021	Organization	92863	133	Columbidae	B2: Collision with Window or building	Not recorded	Adult	Unknown	Lindenhurst NY	Released	2021-09-12	5	1393
NYDEC_W090123-100621_Responsive_Documents	Pages 1-24	N/A	ROPI	2021-11-10	Fall	2021	Organization	92863	322.5	Columbidae	B2: Collision with Window or building	Not recorded	Adult	Unknown	Jefferson Station NY	Released	2021-11-20	10	1394
NYDEC_W090123-100621_Responsive_Documents	Pages 1-24	N/A	RCKI	2021-10-01	Fall	2021	Organization	92863	7.5	Regulidae	B2: Collision with Window or building	Not recorded	Adult	Unknown	Setauket NY	Released	2021-10-09	8	1395
NYDEC_W090123-100621_Responsive_Documents	Pages 1-24	N/A	CEDW	2021-10-03	Fall	2021	Organization	92863	32	Bombycillidae	B2: Collision with Window or building	Not recorded	Adult	Unknown	Mt. Sinai NY	Released	2021-10-09	6	1396
NYDEC_W090123-100621_Responsive_Documents	Pages 1-24	N/A	SOSP	2021-10-08	Fall	2021	Organization	92863	32.5	Passerellidae	B2: Collision with Window or building	Not recorded	Adult	Unknown	Middle Island NY	Released	2021-10-21	13	1397
NYDEC_W090123-100621_Responsive_Documents	Pages 1-24	N/A	GCKI	2021-10-09	Fall	2021	Organization	92863	6	Regulidae	B2: Collision with Window or building	Not recorded	Adult	Unknown	Patchogue NY	Released	2021-10-21	12	1398
NYDEC_W090123-100621_Responsive_Documents	Pages 1-24	N/A	AMRO	2021-10-09	Fall	2021	Organization	92863	81	Turdidae	B2: Collision with Window or building	Not recorded	Adult	Unknown	Mt. Sinai NY	Released	2021-10-21	12	1399
NYDEC_W090123-100621_Responsive_Documents	Pages 1-24	N/A	HOFI	2021-10-15	Fall	2021	Organization	92863	21.5	Fringillidae	B2: Collision with Window or building	Not recorded	Adult	Unknown	Patchogue NY	Released	2021-10-19	4	1400
NYDEC_W090123-100621_Responsive_Documents	Pages 1-24	N/A	BLJA	2021-10-16	Fall	2021	Organization	92863	85	Corvidae	B2: Collision with Window or building	Not recorded	Adult	Unknown	Centerreach NY	Released	2021-10-21	5	1401
NYDEC_W090123-100621_Responsive_Documents	Pages 1-24	N/A	BRTH	2021-07-30	Summer	2021	Organization	92863	75	Mimidae	B2: Collision with Window or building	Not recorded	Adult	Unknown	Coram NY	Released	2021-08-10	11	1402
NYDEC_W090123-100621_Responsive_Documents	Pages 1-24	N/A	MODO	2021-08-21	Fall	2021	Organization	92863	133	Columbidae	B2: Collision with Window or building	Not recorded	Adult	Unknown	Shirley NY	Released	2021-08-30	9	1403
NYDEC_W090123-100621_Responsive_Documents	Pages 25-68	N/A	SSHA	2020-12-11	Winter	2020	Organization	7490708	152.5	Accipitridae	B2: Collision with Window or building	Not recorded	Adult	Unknown	Buffalo NY	Released	2020-12-13	2	1404
NYDEC_W090123-100621_Responsive_Documents	Pages 25-68	N/A	PISI	2020-12-17	Winter	2020	Organization	7490708	15	Fringillidae	B2: Collision with Window or building	Not recorded	Adult	Unknown	Elma NY	Euthanized	2020-12-17	0	1405
NYDEC_W090123-100621_Responsive_Documents	Pages 25-68	N/A	NOCA	2020-12-20	Winter	2020	Organization	7490708	45	Cardinalidae	B2: Collision with Window or building	Not recorded	Adult	Unknown	Cheektowaga NY	Euthanized	2020-12-20	0	1406
NYDEC_W090123-100621_Responsive_Documents	Pages 25-68	N/A	HOFI	2020-12-27	Winter	2020	Organization	7490708	21.5	Fringillidae	B2: Collision with Window or building	Not recorded	Adult	Unknown	Forestville NY	Died	2020-12-30	3	1407
NYDEC_W090123-100621_Responsive_Documents	Pages 25-68	N/A	WBNU	2020-12-29	Winter	2020	Organization	7490708	24	Sittidae	B2: Collision with Window or building	Not recorded	Adult	Unknown	Hamburg NY	Released	2021-01-03	5	1408
NYDEC_W090123-100621_Responsive_Documents	Pages 25-68	N/A	NOCA	2021-01-17	Winter	2021	Organization	7490708	45	Cardinalidae	B2: Collision with Window or building	Not recorded	Adult	Unknown	Niagara Falls NY	Euthanized	2021-01-18	1	1409
NYDEC_W090123-100621_Responsive_Documents	Pages 25-68	N/A	COHA	2021-02-10	Winter	2021	Organization	7490708	410	Accipitridae	B2: Collision with Window or building	Not recorded	Adult	Unknown	Clarence NY	Released	2021-02-10	0	1410
NYDEC_W090123-100621_Responsive_Documents	Pages 25-68	N/A	DOWO	2021-03-08	Spring	2021	Organization	7490708	24.5	Picidae	B2: Collision with Window or building	Not recorded	Adult	Unknown	Hamburg NY	Released	2021-03-09	1	1411
NYDEC_W090123-100621_Responsive_Documents	Pages 25-68	N/A	AMRO	2021-03-16	Spring	2021	Organization	7490708	81	Turdidae	B2: Collision with Window or building	Not recorded	Unknown	Unknown	Buffalo NY	Released	2021-03-18	2	1412
NYDEC_W090123-100621_Responsive_Documents	Pages 25-68	N/A	NSWO	2021-03-22	Spring	2021	Organization	7490708	108	Strigidae	B2: Collision with Window or building	Not recorded	Adult	Unknown	Amherst NY	Died	2021-04-08	17	1413
NYDEC_W090123-100621_Responsive_Documents	Pages 25-68	N/A	BRCR	2021-04-08	Spring	2021	Organization	7490708	7.5	Certhiidae	B2: Collision with Window or building	Not recorded	Adult	Unknown	Buffalo NY	Euthanized	2021-04-08	0	1414
NYDEC_W090123-100621_Responsive_Documents	Pages 25-68	N/A	WTSP	2021-04-28	Spring	2021	Organization	7490708	27	Passerellidae	B2: Collision with Window or building	Not recorded	Adult	Unknown	Alden NY	Released	2021-05-06	NA	1415
NYDEC_W090123-100621_Responsive_Documents	Pages 25-68	N/A	DOWO	2021-04-28	Spring	2021	Organization	7490708	24.5	Picidae	B2: Collision with Window or building	Not recorded	Adult	Unknown	Buffalo NY	Released	5/12/0201	NA	1416
NYDEC_W090123-100621_Responsive_Documents	Pages 25-68	N/A	SSHA	2021-05-01	Spring	2021	Organization	7490708	152.5	Accipitridae	B2: Collision with Window or building	Not recorded	Adult	Unknown	Hamburg NY	Dead on Arrival	2021-05-01	0	1417
NYDEC_W090123-100621_Responsive_Documents	Pages 25-68	N/A	COGR	2021-05-18	Spring	2021	Organization	7490708	108	Icteridae	B2: Collision with Window or building	Not recorded	Unknown	Unknown	Seneca NY	Euthanized	2021-05-19	1	1418
NYDEC_W090123-100621_Responsive_Documents	Pages 25-68	N/A	EUST	2021-05-18	Spring	2021	Organization	7490708	78	Sturnidae	B2: Collision with Window or building	Not recorded	Adult	Unknown	Niagara Falls NY	Euthanized	2021-05-22	4	1419
NYDEC_W090123-100621_Responsive_Documents	Pages 25-68	N/A	COGR	2021-05-21	Spring	2021	Organization	7490708	108	Icteridae	B2: Collision with Window or building	Not recorded	Juvenile	Unknown	West Seneca NY	Euthanized	2021-05-21	0	1420
NYDEC_W090123-100621_Responsive_Documents	Pages 25-68	N/A	HAWO	2021-06-04	Summer	2021	Organization	7490708	67.5	Picidae	B2: Collision with Window or building	Not recorded	Juvenile	Unknown	East Amherst NY	Released	2021-06-23	19	1421
NYDEC_W090123-100621_Responsive_Documents	Pages 25-68	N/A	COGR	2021-06-12	Summer	2021	Organization	7490708	108	Icteridae	B2: Collision with Window or building	Not recorded	Adult	Unknown	East Amherst NY	Euthanized	2021-06-12	0	1422
NYDEC_W090123-100621_Responsive_Documents	Pages 25-68	N/A	NOCA	2021-06-13	Summer	2021	Organization	7490708	45	Cardinalidae	B2: Collision with Window or building	Not recorded	Adult	Unknown	Williamsville NY	Euthanized	2021-06-13	0	1423
NYDEC_W090123-100621_Responsive_Documents	Pages 25-68	N/A	MODO	2021-06-13	Summer	2021	Organization	7490708	133	Columbidae	B2: Collision with Window or building	Not recorded	Adult	Unknown	Amherst NY	Euthanized	2021-06-13	0	1424
NYDEC_W090123-100621_Responsive_Documents	Pages 25-68	N/A	AMRO	2021-06-14	Summer	2021	Organization	7490708	81	Turdidae	B2: Collision with Window or building	Not recorded	Juvenile	Unknown	Buffalo NY	Euthanized	2021-06-14	0	1425
NYDEC_W090123-100621_Responsive_Documents	Pages 25-68	N/A	MODO	2021-06-28	Summer	2021	Organization	7490708	133	Columbidae	B2: Collision with Window or building	Not recorded	Unknown	Unknown	Buffalo NY	Released	2021-06-30	2	1426
NYDEC_W090123-100621_Responsive_Documents	Pages 25-68	N/A	RBWO	2021-07-09	Summer	2021	Organization	7490708	73.5	Picidae	B2: Collision with Window or building	Not recorded	Juvenile	Unknown	West Seneca NY	Died	2021-07-10	1	1427
NYDEC_W090123-100621_Responsive_Documents	Pages 25-68	N/A	DOWO	2021-07-12	Summer	2021	Organization	7490708	24.5	Picidae	B2: Collision with Window or building	Not recorded	Adult	Unknown	Tonawanda NY	Released	2021-08-04	23	1428
NYDEC_W090123-100621_Responsive_Documents	Pages 25-68	N/A	CAGO	2021-07-20	Summer	2021	Organization	7490708	6000	Anatidae	B2: Collision with Window or building	Not recorded	Adult	Unknown	Amherst NY	Euthanized	2021-07-20	0	1429
NYDEC_W090123-100621_Responsive_Documents	Pages 25-68	N/A	YEWA	2021-07-20	Summer	2021	Organization	7490708	10	Parulidae	B2: Collision with Window or building	Not recorded	Adult	Unknown	East Amherst NY	Euthanized	2021-07-20	0	1430
NYDEC_W090123-100621_Responsive_Documents	Pages 25-68	N/A	MODO	2021-07-21	Summer	2021	Organization	7490708	133	Columbidae	B2: Collision with Window or building	Not recorded	Juvenile	Unknown	Williamsville NY	Released	2021-09-30	71	1431
NYDEC_W090123-100621_Responsive_Documents	Pages 25-68	N/A	BLJA	2021-07-26	Summer	2021	Organization	7490708	85	Corvidae	B2: Collision with Window or building	Not recorded	Unknown	Unknown	Amherst NY	Euthanized	2021-07-26	0	1432
NYDEC_W090123-100621_Responsive_Documents	Pages 25-68	N/A	GRCA	2021-07-29	Summer	2021	Organization	7490708	39.9	Mimidae	B2: Collision with Window or building	Not recorded	Adult	Unknown	Hamburg NY	Euthanized	2021-07-29	0	1433
NYDEC_W090123-100621_Responsive_Documents	Pages 25-68	N/A	AMRO	2021-07-31	Summer	2021	Organization	7490708	81	Turdidae	B2: Collision with Window or building	Not recorded	Unknown	Unknown	Snyder NY	Released	2021-08-17	17	1434
NYDEC_W090123-100621_Responsive_Documents	Pages 25-68	N/A	RTHU	2021-08-01	Fall	2021	Organization	7490708	4	Trochilidae	B2: Collision with Window or building	Not recorded	Adult	Unknown	Derby NY	Euthanized	2021-08-01	0	1435
NYDEC_W090123-100621_Responsive_Documents	Pages 25-68	N/A	HOSP	2021-08-18	Fall	2021	Organization	7490708	28.5	Passeridae	B2: Collision with Window or building	Not recorded	Adult	Unknown	West Seneca NY	Euthanized	2021-08-18	0	1436
NYDEC_W090123-100621_Responsive_Documents	Pages 25-68	N/A	ROPI	2021-08-23	Fall	2021	Organization	7490708	322.5	Columbidae	B2: Collision with Window or building	Not recorded	Adult	Unknown	Grand Island NY	Died	2021-09-05	13	1437
NYDEC_W090123-100621_Responsive_Documents	Pages 25-68	N/A	SWTH	2021-09-14	Fall	2021	Organization	7490708	34	Turdidae	B2: Collision with Window or building	Not recorded	Adult	Unknown	Elma NY	Euthanized	2021-09-14	0	1438
NYDEC_W090123-100621_Responsive_Documents	Pages 25-68	N/A	YSFL	2021-09-22	Fall	2021	Organization	7490708	135	Picidae	B2: Collision with Window or building	Not recorded	Adult	Unknown	Dunkirk NY	Released	2021-09-30	8	1439
NYDEC_W090123-100621_Responsive_Documents	Pages 25-68	N/A	YBSA	2021-09-24	Fall	2021	Organization	7490708	49	Picidae	B2: Collision with Window or building	Not recorded	Juvenile	Unknown	Eden NY	Died	2021-09-24	0	1440
NYDEC_W090123-100621_Responsive_Documents	Pages 25-68	N/A	WTSP	2021-10-18	Fall	2021	Organization	7490708	27	Passerellidae	B2: Collision with Window or building	Not recorded	Adult	Unknown	Cheektowaga NY	Released	2021-10-20	2	1441
NYDEC_W090123-100621_Responsive_Documents	Pages 25-68	N/A	GCKI	2021-10-20	Fall	2021	Organization	7490708	6	Regulidae	B2: Collision with Window or building	Not recorded	Adult	Unknown	Amherst NY	Died	2021-10-20	0	1442
NYDEC_W090123-100621_Responsive_Documents	Pages 25-68	N/A	MALL	2021-10-26	Fall	2021	Organization	7490708	1150	Anatidae	B2: Collision with Window or building	Not recorded	Adult	Unknown	Lewiston NY	Euthanized	2021-10-26	0	1443
NYDEC_W090123-100621_Responsive_Documents	Pages 25-68	N/A	YBSA	2021-10-27	Fall	2021	Organization	7490708	49	Picidae	B2: Collision with Window or building	Not recorded	Adult	Unknown	East Aurora NY	Euthanized	2021-10-28	1	1444
NYDEC_W090123-100621_Responsive_Documents	Pages 25-68	N/A	ROPI	2021-11-06	Fall	2021	Organization	7490708	322.5	Columbidae	B2: Collision with Window or building	Not recorded	Adult	Unknown	Buffalo NY	Released	2021-11-24	18	1445
NYDEC_W090123-100621_Responsive_Documents	Pages 25-68	N/A	NOCA	2021-11-06	Fall	2021	Organization	7490708	45	Cardinalidae	B2: Collision with Window or building	Not recorded	Adult	Unknown	Tonawanda NY	Euthanized	2021-11-06	0	1446
NYDEC_W090123-100621_Responsive_Documents	Pages 69-93	N/A	CEDW	2020-09-08	Fall	2020	NA	NA	32	Bombycillidae	B2: Collision with Window or building	Not recorded	Juvenile	Unknown	Fairport NY	Kept for Education	2021-11-05	423	1447
NYDEC_W090123-100621_Responsive_Documents	Pages 69-93	N/A	HOSP	2021-01-18	Winter	2021	NA	NA	28.5	Passeridae	B2: Collision with Window or building	Not recorded	Unknown	Unknown	Rochester NY	Euthanized	2021-01-18	0	1448
NYDEC_W090123-100621_Responsive_Documents	Pages 69-93	N/A	MODO	2021-01-20	Winter	2021	NA	NA	133	Columbidae	B2: Collision with Window or building	Not recorded	Juvenile	Unknown	Rochester NY	Released	2021-03-09	48	1449
NYDEC_W090123-100621_Responsive_Documents	Pages 69-93	N/A	COHA	2021-01-28	Winter	2021	NA	NA	410	Accipitridae	B2: Collision with Window or building	Not recorded	Adult	Unknown	Rochester NY	Released	2021-02-09	12	1450
NYDEC_W090123-100621_Responsive_Documents	Pages 69-93	N/A	COGR	2021-02-15	Winter	2021	NA	NA	108	Icteridae	B2: Collision with Window or building	Not recorded	Unknown	Unknown	Webster NY	Died	2021-02-15	0	1451
NYDEC_W090123-100621_Responsive_Documents	Pages 69-93	N/A	NOCA	2021-04-12	Spring	2021	NA	NA	45	Cardinalidae	B2: Collision with Window or building	Not recorded	Juvenile	Unknown	Rochester NY	Released	2021-05-30	48	1452
NYDEC_W090123-100621_Responsive_Documents	Pages 69-93	N/A	AMRO	2021-04-16	Spring	2021	NA	NA	81	Turdidae	B2: Collision with Window or building	Not recorded	Juvenile	Unknown	Rochester NY	Released	2021-05-10	24	1453
NYDEC_W090123-100621_Responsive_Documents	Pages 69-93	N/A	MODO	2021-04-19	Spring	2021	NA	NA	133	Columbidae	B2: Collision with Window or building	Not recorded	Adult	Unknown	Rochester NY	Released	2021-04-25	6	1454
NYDEC_W090123-100621_Responsive_Documents	Pages 69-93	N/A	RWBL	2021-04-28	Spring	2021	NA	NA	54.5	Icteridae	B2: Collision with Window or building	Not recorded	Adult	Unknown	Rochester NY	Died	2021-05-01	3	1455
NYDEC_W090123-100621_Responsive_Documents	Pages 69-93	N/A	EABL	2021-05-04	Spring	2021	NA	NA	30	Turdidae	B2: Collision with Window or building	Not recorded	Unknown	Unknown	Rochester NY	Euthanized	2021-05-04	0	1456
NYDEC_W090123-100621_Responsive_Documents	Pages 69-93	N/A	RCKI	2021-05-06	Spring	2021	NA	NA	7.5	Regulidae	B2: Collision with Window or building	Not recorded	Adult	Unknown	Rochester NY	Died	2021-05-07	1	1457
NYDEC_W090123-100621_Responsive_Documents	Pages 69-93	N/A	WOTH	2021-05-06	Spring	2021	NA	NA	45	Turdidae	B2: Collision with Window or building	Not recorded	Juvenile	Unknown	Rochester NY	Died	2021-05-08	2	1458
NYDEC_W090123-100621_Responsive_Documents	Pages 69-93	N/A	MODO	2021-05-11	Spring	2021	NA	NA	133	Columbidae	B2: Collision with Window or building	Not recorded	Adult	Unknown	Rochester NY	Released	2021-07-12	62	1459
NYDEC_W090123-100621_Responsive_Documents	Pages 69-93	N/A	YSFL	2021-06-01	Summer	2021	NA	NA	135	Picidae	B2: Collision with Window or building	Not recorded	Unknown	Unknown	Rochester NY	Euthanized	2021-06-01	0	1460
NYDEC_W090123-100621_Responsive_Documents	Pages 69-93	N/A	DOWO	2021-06-15	Summer	2021	NA	NA	24.5	Picidae	B2: Collision with Window or building	Not recorded	Adult	Unknown	Rochester NY	Released	2021-06-17	2	1461
NYDEC_W090123-100621_Responsive_Documents	Pages 69-93	N/A	WBNU	2021-06-24	Summer	2021	NA	NA	24	Sittidae	B2: Collision with Window or building	Not recorded	Juvenile	Unknown	Bergen NY	Released	2021-06-28	4	1462
NYDEC_W090123-100621_Responsive_Documents	Pages 69-93	N/A	NOCA	2021-06-27	Summer	2021	NA	NA	45	Cardinalidae	B2: Collision with Window or building	Not recorded	Juvenile	Unknown	Rochester NY	Released	2021-08-12	46	1463
NYDEC_W090123-100621_Responsive_Documents	Pages 69-93	N/A	GRCA	2021-07-09	Summer	2021	NA	NA	39.9	Mimidae	B2: Collision with Window or building	Not recorded	Juvenile	Unknown	Rochester NY	Released	2021-07-21	12	1464
NYDEC_W090123-100621_Responsive_Documents	Pages 69-93	N/A	BCCH	2021-07-12	Summer	2021	NA	NA	11.5	Paridae	B2: Collision with Window or building	Not recorded	Juvenile	Unknown	Webster NY	Died	2021-07-13	1	1465
NYDEC_W090123-100621_Responsive_Documents	Pages 69-93	N/A	YSFL	2021-07-19	Summer	2021	NA	NA	135	Picidae	B2: Collision with Window or building	Not recorded	Juvenile	Unknown	Chili NY	Euthanized	2021-07-19	0	1466
NYDEC_W090123-100621_Responsive_Documents	Pages 69-93	N/A	GRCA	2021-07-27	Summer	2021	NA	NA	39.9	Mimidae	B2: Collision with Window or building	Not recorded	Juvenile	Unknown	Rochester NY	Released	2021-07-31	4	1467
NYDEC_W090123-100621_Responsive_Documents	Pages 69-93	N/A	MODO	2021-07-27	Summer	2021	NA	NA	133	Columbidae	B2: Collision with Window or building	Not recorded	Juvenile	Unknown	Rochester NY	Euthanized	2021-07-27	0	1468
NYDEC_W090123-100621_Responsive_Documents	Pages 69-93	N/A	COHA	2021-08-01	Fall	2021	NA	NA	410	Accipitridae	B2: Collision with Window or building	Not recorded	Juvenile	Unknown	Webster NY	Released	2021-08-15	14	1469
NYDEC_W090123-100621_Responsive_Documents	Pages 69-93	N/A	RTHU	2021-08-16	Fall	2021	NA	NA	4	Trochilidae	B2: Collision with Window or building	Not recorded	Juvenile	Unknown	Henrietta NY	Released	2021-08-20	4	1470
NYDEC_W090123-100621_Responsive_Documents	Pages 69-93	N/A	COHA	2021-08-27	Fall	2021	NA	NA	410	Accipitridae	B2: Collision with Window or building	Not recorded	Adult	Unknown	Walworth NY	Released	2021-09-03	7	1471
NYDEC_W090123-100621_Responsive_Documents	Pages 69-93	N/A	REVI	2021-09-10	Fall	2021	NA	NA	19	Vireonidae	B2: Collision with Window or building	Not recorded	Adult	Unknown	Rochester NY	Died	2021-09-13	3	1472
NYDEC_W090123-100621_Responsive_Documents	Pages 69-93	N/A	BLJA	2021-09-14	Fall	2021	NA	NA	85	Corvidae	B2: Collision with Window or building	Not recorded	Adult	Unknown	Rochester NY	Died	2021-09-15	1	1473
NYDEC_W090123-100621_Responsive_Documents	Pages 69-93	N/A	AMGO	2021-09-16	Fall	2021	NA	NA	15.5	Fringillidae	B2: Collision with Window or building	Not recorded	Adult	Unknown	Ontario NY	Released	2021-09-16	0	1474
NYDEC_W090123-100621_Responsive_Documents	Pages 69-93	N/A	YBSA	2021-10-01	Fall	2021	NA	NA	49	Picidae	B2: Collision with Window or building	Not recorded	Adult	Unknown	Rochester NY	Died	2021-10-02	1	1475
NYDEC_W090123-100621_Responsive_Documents	Pages 69-93	N/A	MODO	2021-10-06	Fall	2021	NA	NA	133	Columbidae	B2: Collision with Window or building	Not recorded	Adult	Unknown	Pittsford NY	Euthanized	2021-10-06	0	1476
NYDEC_W090123-100621_Responsive_Documents	Pages 69-93	N/A	AMRO	2021-10-27	Fall	2021	NA	NA	81	Turdidae	B2: Collision with Window or building	Not recorded	Adult	Unknown	Webster NY	Euthanized	2021-10-27	0	1477
NYDEC_W090123-100621_Responsive_Documents	Page 94-99	N/A	DEJU	2021-02-20	Winter	2021	Organization	73217	24	Passerellidae	B2: Collision with Window or building	Not recorded	Adult	Unknown	Boston NY	Released	2021-03-06	14	1478
NYDEC_W090123-100621_Responsive_Documents	Page 94-99	N/A	DOWO	2021-04-30	Spring	2021	Organization	73217	24.5	Picidae	B2: Collision with Window or building	Not recorded	Adult	Unknown	South Wales NY	Died	2021-05-02	2	1479
NYDEC_W090123-100621_Responsive_Documents	Page 94-99	N/A	RTHU	2021-05-13	Spring	2021	Organization	73217	4	Trochilidae	B2: Collision with Window or building	Not recorded	Adult	Unknown	Forestville NY	Euthanized	2021-05-14	1	1480
NYDEC_W090123-100621_Responsive_Documents	Page 94-99	N/A	RTHU	2021-05-27	Spring	2021	Organization	73217	4	Trochilidae	B2: Collision with Window or building	Not recorded	Adult	Unknown	Cattaraugus NY	Died	2021-05-28	1	1481
NYDEC_W090123-100621_Responsive_Documents	Page 94-99	N/A	MODO	2021-08-12	Fall	2021	Organization	73217	133	Columbidae	B2: Collision with Window or building	Not recorded	Juvenile	Unknown	Clarence NY	Released	2021-09-26	45	1482
NYDEC_W090123-100621_Responsive_Documents	Page 94-99	N/A	DEJU	2021-11-04	Fall	2021	Organization	73217	24	Passerellidae	B2: Collision with Window or building	Not recorded	Adult	Unknown	Tonawanda NY	Released	2021-11-18	14	1483
NYDEC_W090123-100621_Responsive_Documents	Page 100-101	N/A	RWBL	2021-06-16	Summer	2021	Individual	0	54.5	Icteridae	B2: Collision with Window or building	Not recorded	Juvenile	Unknown	Monroe County NY	Euthanized	2021-06-17	1	1484
NYDEC_W090123-100621_Responsive_Documents	Page 102-112	N/A	RBNU	2020-12-13	Winter	2020	Organization	NA	10.5	Sittidae	B2: Collision with Window or building	Not recorded	Adult	Unknown	Bergen NY	Euthanized	2020-12-15	2	1485
NYDEC_W090123-100621_Responsive_Documents	Page 102-112	N/A	MODO	2021-01-23	Winter	2021	Organization	NA	133	Columbidae	B2: Collision with Window or building	Not recorded	Adult	Unknown	Rochester NY	Released	2021-01-30	7	1486
NYDEC_W090123-100621_Responsive_Documents	Page 102-112	N/A	DOWO	2021-03-06	Spring	2021	Organization	NA	24.5	Picidae	B2: Collision with Window or building	Not recorded	Adult	Unknown	Geneseo NY	Died	2021-03-06	0	1487
NYDEC_W090123-100621_Responsive_Documents	Page 102-112	N/A	YSFL	2021-06-27	Summer	2021	Organization	NA	135	Picidae	B2: Collision with Window or building	Not recorded	Adult	Unknown	Pittsford NY	Died	2021-06-29	2	1488
NYDEC_W090123-100621_Responsive_Documents	Page 102-112	N/A	COHA	2021-06-24	Summer	2021	Organization	NA	410	Accipitridae	B2: Collision with Window or building	Not recorded	Adult	Unknown	Hilton NY	Euthanized	2021-06-24	0	1489
NYDEC_W090123-100621_Responsive_Documents	Page 102-112	N/A	AMRO	2021-07-10	Summer	2021	Organization	NA	81	Turdidae	B2: Collision with Window or building	Not recorded	Adult	Unknown	Greece NY	Died	2021-07-11	1	1490
NYDEC_W090123-100621_Responsive_Documents	Page 102-112	N/A	DEJU	2021-08-16	Fall	2021	Organization	NA	24	Passerellidae	B2: Collision with Window or building	Not recorded	Adult	Unknown	Gates NY	Released	2021-08-20	4	1491
NYDEC_W090123-100621_Responsive_Documents	Page 102-112	N/A	RTHA	2021-08-31	Fall	2021	Organization	NA	1087	Accipitridae	B2: Collision with Window or building	Not recorded	Adult	Unknown	Wadsworth NY	Euthanized	2021-08-31	0	1492
NYDEC_W090123-100621_Responsive_Documents	Page 113-116	N/A	HAWO	2021-04-06	Spring	2021	Organization	NA	67.5	Picidae	B2: Collision with Window or building	Not recorded	Adult	Unknown	Akron NY	Released	2021-04-08	2	1493
NYDEC_W090123-100621_Responsive_Documents	Page 113-116	N/A	YSFL	2021-04-20	Spring	2021	Organization	NA	135	Picidae	B2: Collision with Window or building	Not recorded	Adult	Unknown	Akron NY	Released	2021-04-21	1	1494
NYDEC_W090123-100621_Responsive_Documents	Page 113-116	N/A	BEKI	2021-07-28	Summer	2021	Organization	NA	155	Alcedinidae	B2: Collision with Window or building	Not recorded	Adult	Unknown	Akron NY	Released	2021-07-28	0	1495
NYDEC_W090123-100621_Responsive_Documents	Page 117-135	N/A	DEJU	2020-11-05	Fall	2020	Organization	408333	24	Passerellidae	B2: Collision with Window or building	Not recorded	Unknown	Unknown	St. James NY	Released	2021-11-13	8	1496
NYDEC_W090123-100621_Responsive_Documents	Page 117-135	N/A	WTSP	2020-11-23	Fall	2020	Organization	408333	27	Passerellidae	B2: Collision with Window or building	Not recorded	Unknown	Unknown	Shirley NY	Died	2020-11-23	0	1497
NYDEC_W090123-100621_Responsive_Documents	Page 117-135	N/A	DEJU	2020-11-28	Fall	2020	Organization	408333	24	Passerellidae	B2: Collision with Window or building	Not recorded	Unknown	Unknown	Suffolk County NY	Died	2020-11-28	0	1498
NYDEC_W090123-100621_Responsive_Documents	Page 117-135	N/A	YBSA	2020-11-30	Fall	2020	Organization	408333	49	Picidae	B2: Collision with Window or building	Not recorded	Unknown	Unknown	Hauppauge NY	Released	2020-12-10	10	1499
NYDEC_W090123-100621_Responsive_Documents	Page 117-135	N/A	WBNU	2020-12-05	Winter	2020	Organization	408333	24	Sittidae	B2: Collision with Window or building	Not recorded	Unknown	Unknown	East Northport NY	Released	2021-03-10	95	1500
NYDEC_W090123-100621_Responsive_Documents	Page 117-135	N/A	DEJU	2020-12-19	Winter	2020	Organization	408333	24	Passerellidae	B2: Collision with Window or building	Not recorded	Unknown	Unknown	Centerreach NY	Euthanized	2021-12-23	4	1501
NYDEC_W090123-100621_Responsive_Documents	Page 117-135	N/A	MODO	2020-12-26	Winter	2020	Organization	408333	133	Columbidae	B2: Collision with Window or building	Not recorded	Unknown	Unknown	East Northport NY	Released	2020-01-07	12	1502
NYDEC_W090123-100621_Responsive_Documents	Page 117-135	N/A	AMRO	2020-12-31	Winter	2020	Organization	408333	81	Turdidae	B2: Collision with Window or building	Not recorded	Unknown	Unknown	Smithtown NY	Released	2021-01-02	2	1503
NYDEC_W090123-100621_Responsive_Documents	Page 117-135	N/A	WTSP	2021-01-01	Winter	2021	Organization	408333	27	Passerellidae	B2: Collision with Window or building	Not recorded	Unknown	Unknown	East Islip NY	Died	2020-01-03	2	1504
NYDEC_W090123-100621_Responsive_Documents	Page 117-135	N/A	BLJA	2021-01-02	Winter	2021	Organization	408333	85	Corvidae	B2: Collision with Window or building	Not recorded	Unknown	Unknown	Dix Hills NY	Dead on Arrival	2020-01-02	0	1505
NYDEC_W090123-100621_Responsive_Documents	Page 117-135	N/A	BLJA	2021-01-11	Winter	2021	Organization	408333	85	Corvidae	B2: Collision with Window or building	Not recorded	Unknown	Unknown	Commack NY	Euthanized	2021-01-11	0	1506
NYDEC_W090123-100621_Responsive_Documents	Page 117-135	N/A	DOVE	2021-01-16	Winter	2021	Organization	408333	169	Alcidae	B2: Collision with Window or building	Not recorded	Unknown	Unknown	Copaigue NY	Died	2021-01-17	1	1507
NYDEC_W090123-100621_Responsive_Documents	Page 117-135	N/A	BLJA	2021-01-17	Winter	2021	Organization	408333	85	Corvidae	B2: Collision with Window or building	Not recorded	Unknown	Unknown	Coram NY	Euthanized	2021-01-17	0	1508
NYDEC_W090123-100621_Responsive_Documents	Page 117-135	N/A	MODO	2021-01-20	Winter	2021	Organization	408333	133	Columbidae	B2: Collision with Window or building	Not recorded	Unknown	Unknown	Northport NY	Released	2021-01-22	2	1509
NYDEC_W090123-100621_Responsive_Documents	Page 117-135	N/A	MODO	2021-01-24	Winter	2021	Organization	408333	133	Columbidae	B2: Collision with Window or building	Not recorded	Unknown	Unknown	Centerreach NY	Died	2021-01-24	0	1510
NYDEC_W090123-100621_Responsive_Documents	Page 117-135	N/A	BLJA	2021-01-24	Winter	2021	Organization	408333	85	Corvidae	B2: Collision with Window or building	Not recorded	Unknown	Unknown	Dix Hills NY	Dead on Arrival	2021-01-24	0	1511
NYDEC_W090123-100621_Responsive_Documents	Page 117-135	N/A	BLJA	2021-01-27	Winter	2021	Organization	408333	85	Corvidae	B2: Collision with Window or building	Not recorded	Unknown	Unknown	Northport NY	Euthanized	2021-02-06	10	1512
NYDEC_W090123-100621_Responsive_Documents	Page 117-135	N/A	White Winged Black Scooter	2021-01-31	Winter	2021	Organization	408333	138	Anatidae	B2: Collision with Window or building	Not recorded	Unknown	Unknown	Northport NY	Dead on Arrival	2021-01-31	0	1513
NYDEC_W090123-100621_Responsive_Documents	Page 117-135	N/A	HOFI	2021-02-10	Winter	2021	Organization	408333	21.5	Fringillidae	B2: Collision with Window or building	Not recorded	Unknown	Unknown	Huntington NY	Died	2021-02-11	1	1514
NYDEC_W090123-100621_Responsive_Documents	Page 117-135	N/A	EASO	2021-02-14	Winter	2021	Organization	408333	182.5	Strigidae	B2: Collision with Window or building	Not recorded	Unknown	Unknown	Port Jefferson NY	Died	2021-02-15	1	1515
NYDEC_W090123-100621_Responsive_Documents	Page 117-135	N/A	HOWR	2021-02-14	Winter	2021	Organization	408333	11	Troglodytidae	B2: Collision with Window or building	Not recorded	Unknown	Unknown	Greenlawn NY	Died	2021-02-14	0	1516
NYDEC_W090123-100621_Responsive_Documents	Page 117-135	N/A	DOVE	2021-02-16	Winter	2021	Organization	408333	169	Alcidae	B2: Collision with Window or building	Not recorded	Unknown	Unknown	Bayshore NY	Released	2021-02-17	1	1517
NYDEC_W090123-100621_Responsive_Documents	Page 117-135	N/A	HOWR	2021-02-19	Winter	2021	Organization	408333	11	Troglodytidae	B2: Collision with Window or building	Not recorded	Unknown	Unknown	Commack NY	Died	2021-02-19	0	1518
NYDEC_W090123-100621_Responsive_Documents	Page 117-135	N/A	MODO	2021-02-20	Winter	2021	Organization	408333	133	Columbidae	B2: Collision with Window or building	Not recorded	Unknown	Unknown	East Northport NY	Died	2021-02-05	15	1519
NYDEC_W090123-100621_Responsive_Documents	Page 117-135	N/A	MODO	2021-02-20	Winter	2021	Organization	408333	133	Columbidae	B2: Collision with Window or building	Not recorded	Unknown	Unknown	Hicksville NY	Euthanized	2021-02-20	0	1520
NYDEC_W090123-100621_Responsive_Documents	Page 117-135	N/A	NOCA	2021-02-24	Winter	2021	Organization	408333	45	Cardinalidae	B2: Collision with Window or building	Not recorded	Unknown	Unknown	Smithtown NY	Dead on Arrival	2021-02-24	0	1521
NYDEC_W090123-100621_Responsive_Documents	Page 117-135	N/A	BLJA	2021-03-03	Spring	2021	Organization	408333	85	Corvidae	B2: Collision with Window or building	Not recorded	Unknown	Unknown	Port Jefferson NY	Died	2021-03-04	1	1522
NYDEC_W090123-100621_Responsive_Documents	Page 117-135	N/A	RBWO	2021-03-08	Spring	2021	Organization	408333	73.5	Picidae	B2: Collision with Window or building	Not recorded	Unknown	Unknown	Huntington NY	Died	2021-03-09	1	1523
NYDEC_W090123-100621_Responsive_Documents	Page 117-135	N/A	MODO	2021-03-13	Spring	2021	Organization	408333	133	Columbidae	B2: Collision with Window or building	Not recorded	Unknown	Unknown	Centerreach NY	Euthanized	2021-05-25	73	1524
NYDEC_W090123-100621_Responsive_Documents	Page 117-135	N/A	AMRO	2021-03-17	Spring	2021	Organization	408333	81	Turdidae	B2: Collision with Window or building	Not recorded	Unknown	Unknown	Northport NY	Died	2021-03-18	1	1525
NYDEC_W090123-100621_Responsive_Documents	Page 117-135	N/A	AMRO	2021-04-02	Spring	2021	Organization	408333	81	Turdidae	B2: Collision with Window or building	Not recorded	Unknown	Unknown	Islip Terrace NY	Died	2021-04-03	1	1526
NYDEC_W090123-100621_Responsive_Documents	Page 117-135	N/A	AMGO	2021-04-06	Spring	2021	Organization	408333	15.5	Fringillidae	B2: Collision with Window or building	Not recorded	Unknown	Unknown	Dix Hills NY	Released	2021-04-27	21	1527
NYDEC_W090123-100621_Responsive_Documents	Page 117-135	N/A	AMRO	2021-04-06	Spring	2021	Organization	408333	81	Turdidae	B2: Collision with Window or building	Not recorded	Unknown	Unknown	Port Jefferson NY	Died	2021-04-07	1	1528
NYDEC_W090123-100621_Responsive_Documents	Page 117-135	N/A	MODO	2021-04-08	Spring	2021	Organization	408333	133	Columbidae	B2: Collision with Window or building	Not recorded	Unknown	Unknown	East Setauket NY	Released	2021-06-01	54	1529
NYDEC_W090123-100621_Responsive_Documents	Page 117-135	N/A	MODO	2021-04-23	Spring	2021	Organization	408333	133	Columbidae	B2: Collision with Window or building	Not recorded	Unknown	Unknown	Dix Hills NY	Released	2021-06-01	39	1530
NYDEC_W090123-100621_Responsive_Documents	Page 117-135	N/A	YSFL	2021-04-24	Spring	2021	Organization	408333	135	Picidae	B2: Collision with Window or building	Not recorded	Unknown	Unknown	Commack NY	Released	2021-04-26	2	1531
NYDEC_W090123-100621_Responsive_Documents	Page 117-135	N/A	YRWA	2021-05-01	Spring	2021	Organization	408333	12.5	Parulidae	B2: Collision with Window or building	Not recorded	Unknown	Unknown	Northport NY	Released	2021-05-03	2	1532
NYDEC_W090123-100621_Responsive_Documents	Page 117-135	N/A	WTSP	2021-05-03	Spring	2021	Organization	408333	27	Passerellidae	B2: Collision with Window or building	Not recorded	Unknown	Unknown	Holbrook NY	Euthanized	2021-05-13	10	1533
NYDEC_W090123-100621_Responsive_Documents	Page 117-135	N/A	COLO	2021-05-09	Spring	2021	Organization	408333	4300	Gaviidae	B2: Collision with Window or building	Not recorded	Unknown	Unknown	Great River NY	Released	2021-05-09	0	1534
NYDEC_W090123-100621_Responsive_Documents	Page 117-135	N/A	AMRO	2021-05-11	Spring	2021	Organization	408333	81	Turdidae	B2: Collision with Window or building	Not recorded	Unknown	Unknown	St. James NY	Died	2021-05-12	1	1535
NYDEC_W090123-100621_Responsive_Documents	Page 117-135	N/A	Cuckoo sp.	2021-05-14	Spring	2021	Organization	408333	NA	Cuculidae	B2: Collision with Window or building	Not recorded	Unknown	Unknown	Mineola NY	Died	2021-05-14	0	1536
NYDEC_W090123-100621_Responsive_Documents	Page 117-135	N/A	AMRO	2021-05-23	Spring	2021	Organization	408333	81	Turdidae	B2: Collision with Window or building	Not recorded	Unknown	Unknown	Germansville NY	Euthanized	2021-05-23	0	1537
NYDEC_W090123-100621_Responsive_Documents	Page 117-135	N/A	MODO	2021-05-24	Spring	2021	Organization	408333	133	Columbidae	B2: Collision with Window or building	Not recorded	Unknown	Unknown	Smithtown NY	Released	2021-06-01	8	1538
NYDEC_W090123-100621_Responsive_Documents	Page 117-135	N/A	BLJA	2021-05-26	Spring	2021	Organization	408333	85	Corvidae	B2: Collision with Window or building	Not recorded	Unknown	Unknown	Islip NY	Euthanized	2021-05-26	0	1539
NYDEC_W090123-100621_Responsive_Documents	Page 117-135	N/A	RHWO	2021-06-09	Summer	2021	Organization	408333	73.5	Picidae	B2: Collision with Window or building	Not recorded	Unknown	Unknown	Smithtown NY	Euthanized	2021-06-10	1	1540
NYDEC_W090123-100621_Responsive_Documents	Page 117-135	N/A	COGR	2021-06-10	Summer	2021	Organization	408333	108	Icteridae	B2: Collision with Window or building	Not recorded	Unknown	Unknown	Sayville NY	Dead on Arrival	2021-06-10	0	1541
NYDEC_W090123-100621_Responsive_Documents	Page 117-135	N/A	AMRO	2021-06-12	Summer	2021	Organization	408333	81	Turdidae	B2: Collision with Window or building	Not recorded	Unknown	Unknown	Smithtown NY	Euthanized	2021-06-12	0	1542
NYDEC_W090123-100621_Responsive_Documents	Page 117-135	N/A	COGR	2021-06-18	Summer	2021	Organization	408333	108	Icteridae	B2: Collision with Window or building	Not recorded	Unknown	Unknown	Port Jefferson NY	Euthanized	2021-06-20	2	1543
NYDEC_W090123-100621_Responsive_Documents	Page 117-135	N/A	BLJA	2021-06-19	Summer	2021	Organization	408333	85	Corvidae	B2: Collision with Window or building	Not recorded	Unknown	Unknown	Miller Place NY	Died	2021-06-21	2	1544
NYDEC_W090123-100621_Responsive_Documents	Page 117-135	N/A	COGR	2021-06-25	Summer	2021	Organization	408333	108	Icteridae	B2: Collision with Window or building	Not recorded	Unknown	Unknown	Smithtown NY	Died	2021-06-25	0	1545
NYDEC_W090123-100621_Responsive_Documents	Page 117-135	N/A	BLJA	2021-06-29	Summer	2021	Organization	408333	85	Corvidae	B2: Collision with Window or building	Not recorded	Unknown	Unknown	Smithtown NY	Euthanized	2021-06-29	0	1546
NYDEC_W090123-100621_Responsive_Documents	Page 117-135	N/A	TUTI	2021-07-01	Summer	2021	Organization	408333	22	Paridae	B2: Collision with Window or building	Not recorded	Unknown	Unknown	Suffolk County NY	Euthanized	2021-07-02	1	1547
NYDEC_W090123-100621_Responsive_Documents	Page 117-135	N/A	AMRO	2021-07-02	Summer	2021	Organization	408333	81	Turdidae	B2: Collision with Window or building	Not recorded	Unknown	Unknown	Northport NY	Released	2021-07-02	0	1548
NYDEC_W090123-100621_Responsive_Documents	Page 117-135	N/A	NOMO	2021-07-04	Summer	2021	Organization	408333	51.5	Mimidae	B2: Collision with Window or building	Not recorded	Unknown	Unknown	Huntington NY	Released	2021-08-15	42	1549
NYDEC_W090123-100621_Responsive_Documents	Page 117-135	N/A	RHWO	2021-07-16	Summer	2021	Organization	408333	73.5	Picidae	B2: Collision with Window or building	Not recorded	Unknown	Unknown	East Northport NY	Released	2021-07-17	1	1550
NYDEC_W090123-100621_Responsive_Documents	Page 117-135	N/A	BLJA	2021-07-23	Summer	2021	Organization	408333	85	Corvidae	B2: Collision with Window or building	Not recorded	Unknown	Unknown	Huntington NY	Euthanized	2021-07-25	2	1551
NYDEC_W090123-100621_Responsive_Documents	Page 117-135	N/A	MODO	2021-07-24	Summer	2021	Organization	408333	133	Columbidae	B2: Collision with Window or building	Not recorded	Unknown	Unknown	Mineola NY	Euthanized	2021-07-24	0	1552
NYDEC_W090123-100621_Responsive_Documents	Page 117-135	N/A	AMKE	2021-07-25	Summer	2021	Organization	408333	122.5	Falconidae	B2: Collision with Window or building	Not recorded	Unknown	Unknown	St. James NY	Died	2021-07-25	0	1553
NYDEC_W090123-100621_Responsive_Documents	Page 117-135	N/A	BLJA	2021-07-28	Summer	2021	Organization	408333	85	Corvidae	B2: Collision with Window or building	Not recorded	Unknown	Unknown	East Northport NY	Died	2021-07-30	2	1554
NYDEC_W090123-100621_Responsive_Documents	Page 117-135	N/A	EASO	2021-07-31	Summer	2021	Organization	408333	182.5	Strigidae	B2: Collision with Window or building	Not recorded	Unknown	Unknown	Bohemia NY	Released	2021-08-03	3	1555
NYDEC_W090123-100621_Responsive_Documents	Page 117-135	N/A	YSFL	2021-08-04	Fall	2021	Organization	408333	135	Picidae	B2: Collision with Window or building	Not recorded	Unknown	Unknown	Suffolk County NY	Euthanized	2021-08-06	2	1556
NYDEC_W090123-100621_Responsive_Documents	Page 117-135	N/A	MODO	2021-08-05	Fall	2021	Organization	408333	133	Columbidae	B2: Collision with Window or building	Not recorded	Unknown	Unknown	Nosconset NY	Released	2021-08-10	5	1557
NYDEC_W090123-100621_Responsive_Documents	Page 117-135	N/A	GRCA	2021-08-11	Fall	2021	Organization	408333	39.9	Mimidae	B2: Collision with Window or building	Not recorded	Unknown	Unknown	Commack NY	Euthanized	2021-08-13	2	1558
NYDEC_W090123-100621_Responsive_Documents	Page 117-135	N/A	MODO	2021-08-12	Fall	2021	Organization	408333	133	Columbidae	B2: Collision with Window or building	Not recorded	Unknown	Unknown	Kings Park NY	Euthanized	2021-08-12	0	1559
NYDEC_W090123-100621_Responsive_Documents	Page 117-135	N/A	GRHE	2021-08-12	Fall	2021	Organization	408333	240	Ardeidae	B2: Collision with Window or building	Not recorded	Unknown	Unknown	Blue Point NY	Released	2021-08-26	14	1560
NYDEC_W090123-100621_Responsive_Documents	Page 117-135	N/A	CEDW	2021-08-14	Fall	2021	Organization	408333	32	Bombycillidae	B2: Collision with Window or building	Not recorded	Unknown	Unknown	Kings Park NY	Euthanized	2021-08-15	1	1561
NYDEC_W090123-100621_Responsive_Documents	Page 117-135	N/A	BTBW	2021-08-23	Fall	2021	Organization	408333	10	Parulidae	B2: Collision with Window or building	Not recorded	Unknown	Unknown	Smithtown NY	Released	2021-08-24	1	1562
NYDEC_W090123-100621_Responsive_Documents	Page 117-135	N/A	MODO	2021-08-23	Fall	2021	Organization	408333	133	Columbidae	B2: Collision with Window or building	Not recorded	Unknown	Unknown	Smithtown NY	Died	2021-08-30	7	1563
NYDEC_W090123-100621_Responsive_Documents	Page 117-135	N/A	CONI	2021-08-26	Fall	2021	Organization	408333	81.5	Caprimulgidae	B2: Collision with Window or building	Not recorded	Unknown	Unknown	Brentwood NY	Euthanized	2021-08-26	0	1564
NYDEC_W090123-100621_Responsive_Documents	Page 117-135	N/A	BLJA	2021-08-27	Fall	2021	Organization	408333	85	Corvidae	B2: Collision with Window or building	Not recorded	Unknown	Unknown	Commack NY	Died	2021-08-27	0	1565
NYDEC_W090123-100621_Responsive_Documents	Page 117-135	N/A	COHA	2021-08-28	Fall	2021	Organization	408333	410	Accipitridae	B2: Collision with Window or building	Not recorded	Unknown	Unknown	Huntington NY	Euthanized	2021-08-28	0	1566
NYDEC_W090123-100621_Responsive_Documents	Page 117-135	N/A	MODO	2021-08-30	Fall	2021	Organization	408333	133	Columbidae	B2: Collision with Window or building	Not recorded	Unknown	Unknown	St. James NY	Died	2021-08-30	0	1567
NYDEC_W090123-100621_Responsive_Documents	Page 117-135	N/A	MODO	2021-08-30	Fall	2021	Organization	408333	133	Columbidae	B2: Collision with Window or building	Not recorded	Unknown	Unknown	Commack NY	Died	2021-08-30	0	1568
NYDEC_W090123-100621_Responsive_Documents	Page 117-135	N/A	MODO	2021-09-02	Fall	2021	Organization	408333	133	Columbidae	B2: Collision with Window or building	Not recorded	Unknown	Unknown	Northport NY	Released	2021-09-11	9	1569
NYDEC_W090123-100621_Responsive_Documents	Page 117-135	N/A	BLJA	2021-09-03	Fall	2021	Organization	408333	85	Corvidae	B2: Collision with Window or building	Not recorded	Unknown	Unknown	Commack NY	Died	2021-09-04	1	1570
NYDEC_W090123-100621_Responsive_Documents	Page 117-135	N/A	CLRA	2021-09-18	Fall	2021	Organization	408333	280	Rallidae	B2: Collision with Window or building	Not recorded	Unknown	Unknown	Kings Park NY	Released	2021-10-06	18	1571
NYDEC_W090123-100621_Responsive_Documents	Page 117-135	N/A	HOWR	2021-09-19	Fall	2021	Organization	408333	11	Troglodytidae	B2: Collision with Window or building	Not recorded	Unknown	Unknown	Commack NY	Released	2021-09-30	11	1572
NYDEC_W090123-100621_Responsive_Documents	Page 117-135	N/A	MODO	2021-09-20	Fall	2021	Organization	408333	133	Columbidae	B2: Collision with Window or building	Not recorded	Unknown	Unknown	West Sayville NY	Died	2021-09-21	1	1573
NYDEC_W090123-100621_Responsive_Documents	Page 117-135	N/A	MODO	2021-09-20	Fall	2021	Organization	408333	133	Columbidae	B2: Collision with Window or building	Not recorded	Unknown	Unknown	West Babylon NY	Died	2021-09-23	3	1574
NYDEC_W090123-100621_Responsive_Documents	Page 117-135	N/A	OVEN	2021-09-21	Fall	2021	Organization	408333	22	Parulidae	B2: Collision with Window or building	Not recorded	Unknown	Unknown	Smithtown NY	Released	2021-09-21	0	1575
NYDEC_W090123-100621_Responsive_Documents	Page 117-135	N/A	MODO	2021-09-22	Fall	2021	Organization	408333	133	Columbidae	B2: Collision with Window or building	Not recorded	Unknown	Unknown	Dix Hills NY	Released	2021-10-02	10	1576
NYDEC_W090123-100621_Responsive_Documents	Page 117-135	N/A	SSHA	2021-09-24	Fall	2021	Organization	408333	152.5	Accipitridae	B2: Collision with Window or building	Not recorded	Unknown	Unknown	Lake Ronkonkoma NY	Euthanized	2021-09-24	0	1577
NYDEC_W090123-100621_Responsive_Documents	Page 117-135	N/A	SOSP	2021-09-24	Fall	2021	Organization	408333	32.5	Passerellidae	B2: Collision with Window or building	Not recorded	Unknown	Unknown	Central Islip NY	Died	2021-09-26	2	1578
NYDEC_W090123-100621_Responsive_Documents	Page 117-135	N/A	AMRO	2021-09-26	Fall	2021	Organization	408333	81	Turdidae	B2: Collision with Window or building	Not recorded	Unknown	Unknown	Smithtown NY	Released	2021-10-10	14	1579
NYDEC_W090123-100621_Responsive_Documents	Page 117-135	N/A	BRCR	2021-09-27	Fall	2021	Organization	408333	7.5	Certhiidae	B2: Collision with Window or building	Not recorded	Unknown	Unknown	Plainview NY	Died	2021-09-28	1	1580
NYDEC_W090123-100621_Responsive_Documents	Page 117-135	N/A	BBCU	2021-09-29	Fall	2021	Organization	408333	52.5	Cuculidae	B2: Collision with Window or building	Not recorded	Unknown	Unknown	Dix Hills NY	Died	2021-09-29	0	1581
NYDEC_W090123-100621_Responsive_Documents	Page 117-135	N/A	BAWW	2021-09-29	Fall	2021	Organization	408333	11.5	Parulidae	B2: Collision with Window or building	Not recorded	Unknown	Unknown	Smithtown NY	Released	2021-10-01	2	1582
NYDEC_W090123-100621_Responsive_Documents	Page 117-135	N/A	CARW	2021-09-30	Fall	2021	Organization	408333	20	Troglodytidae	B2: Collision with Window or building	Not recorded	Unknown	Unknown	Huntington NY	Released	2021-10-05	5	1583
NYDEC_W090123-100621_Responsive_Documents	Page 117-135	N/A	GCKI	2021-09-30	Fall	2021	Organization	408333	6	Regulidae	B2: Collision with Window or building	Not recorded	Unknown	Unknown	East Patchouge NY	Died	2021-09-30	0	1584
NYDEC_W090123-100621_Responsive_Documents	Page 117-135	N/A	YBSA	2021-09-30	Fall	2021	Organization	408333	49	Picidae	B2: Collision with Window or building	Not recorded	Unknown	Unknown	Woodmere NY	Euthanized	2021-10-12	12	1585
NYDEC_W090123-100621_Responsive_Documents	Page 117-135	N/A	MODO	2021-10-01	Fall	2021	Organization	408333	133	Columbidae	B2: Collision with Window or building	Not recorded	Unknown	Unknown	East Northport NY	Dead on Arrival	2021-10-01	0	1586
NYDEC_W090123-100621_Responsive_Documents	Page 117-135	N/A	BLJA	2021-10-01	Fall	2021	Organization	408333	85	Corvidae	B2: Collision with Window or building	Not recorded	Unknown	Unknown	Smithtown NY	Died	2021-10-01	0	1587
NYDEC_W090123-100621_Responsive_Documents	Page 117-135	N/A	YTWA	2021-10-02	Fall	2021	Organization	408333	10	Parulidae	B2: Collision with Window or building	Not recorded	Unknown	Unknown	Deer Park NY	Died	2021-10-02	0	1588
NYDEC_W090123-100621_Responsive_Documents	Page 117-135	N/A	MODO	2021-10-04	Fall	2021	Organization	408333	133	Columbidae	B2: Collision with Window or building	Not recorded	Unknown	Unknown	Smithtown NY	Released	2021-10-10	6	1589
NYDEC_W090123-100621_Responsive_Documents	Page 117-135	N/A	YSFL	2021-10-05	Fall	2021	Organization	408333	135	Picidae	B2: Collision with Window or building	Not recorded	Unknown	Unknown	Kings Park NY	Euthanized	2021-10-05	0	1590
NYDEC_W090123-100621_Responsive_Documents	Page 117-135	N/A	AMGO	2021-10-05	Fall	2021	Organization	408333	15.5	Fringillidae	B2: Collision with Window or building	Not recorded	Unknown	Unknown	Medford NY	Released	2021-10-21	16	1591
NYDEC_W090123-100621_Responsive_Documents	Page 117-135	N/A	BRCR	2021-10-07	Fall	2021	Organization	408333	7.5	Certhiidae	B2: Collision with Window or building	Not recorded	Unknown	Unknown	Kings Park NY	Died	2021-10-08	1	1592
NYDEC_W090123-100621_Responsive_Documents	Page 117-135	N/A	SWTH	2021-10-09	Fall	2021	Organization	408333	34	Turdidae	B2: Collision with Window or building	Not recorded	Unknown	Unknown	Massapequa NY	Released	2021-10-13	4	1593
NYDEC_W090123-100621_Responsive_Documents	Page 117-135	N/A	MODO	2021-10-09	Fall	2021	Organization	408333	133	Columbidae	B2: Collision with Window or building	Not recorded	Unknown	Unknown	St. James NY	Released	2021-10-09	0	1594
NYDEC_W090123-100621_Responsive_Documents	Page 117-135	N/A	MALL	2021-10-11	Fall	2021	Organization	408333	1150	Anatidae	B2: Collision with Window or building	Not recorded	Unknown	Unknown	Suffolk County NY	Released	2021-10-16	5	1595
NYDEC_W090123-100621_Responsive_Documents	Page 117-135	N/A	AMRO	2021-10-15	Fall	2021	Organization	408333	81	Turdidae	B2: Collision with Window or building	Not recorded	Unknown	Unknown	Smithtown NY	Released	2021-10-15	0	1596
NYDEC_W090123-100621_Responsive_Documents	Page 117-135	N/A	GRCA	2021-10-15	Fall	2021	Organization	408333	39.9	Mimidae	B2: Collision with Window or building	Not recorded	Unknown	Unknown	Commack NY	Died	2021-10-15	0	1597
NYDEC_W090123-100621_Responsive_Documents	Page 117-135	N/A	AMGO	2021-10-20	Fall	2021	Organization	408333	15.5	Fringillidae	B2: Collision with Window or building	Not recorded	Unknown	Unknown	Suffolk County NY	Released	2021-10-29	9	1598
NYDEC_W090123-100621_Responsive_Documents	Page 117-135	N/A	GRCA	2021-10-21	Fall	2021	Organization	408333	39.9	Mimidae	B2: Collision with Window or building	Not recorded	Unknown	Unknown	Smithtown NY	Euthanized	2021-10-23	2	1599
NYDEC_W090123-100621_Responsive_Documents	Page 117-135	N/A	GCKI	2021-10-28	Fall	2021	Organization	408333	6	Regulidae	B2: Collision with Window or building	Not recorded	Unknown	Unknown	Suffolk County NY	Died	2021-10-29	1	1600
NYDEC_W090123-100621_Responsive_Documents	Page 117-135	N/A	WTSP	2021-11-02	Fall	2021	Organization	408333	27	Passerellidae	B2: Collision with Window or building	Not recorded	Unknown	Unknown	Kings Park NY	Dead on Arrival	2021-11-02	0	1601
NYDEC_W090123-100621_Responsive_Documents	Page 117-135	N/A	WTSP	2021-11-03	Fall	2021	Organization	408333	27	Passerellidae	B2: Collision with Window or building	Not recorded	Unknown	Unknown	Smithtown NY	Released	2021-11-09	6	1602
NYDEC_W090123-100621_Responsive_Documents	Page 117-135	N/A	MODO	2021-11-03	Fall	2021	Organization	408333	133	Columbidae	B2: Collision with Window or building	Not recorded	Unknown	Unknown	Kings Park NY	Released	2021-11-10	7	1603
NYDEC_W090123-100621_Responsive_Documents	Page 117-135	N/A	OVEN	2021-11-04	Fall	2021	Organization	408333	22	Parulidae	B2: Collision with Window or building	Not recorded	Unknown	Unknown	Smithtown NY	Euthanized	2021-11-05	1	1604
NYDEC_W090123-100621_Responsive_Documents	Page 117-135	N/A	COGR	2021-11-04	Fall	2021	Organization	408333	108	Icteridae	B2: Collision with Window or building	Not recorded	Unknown	Unknown	Huntington NY	Euthanized	2021-11-04	0	1605
NYDEC_W090123-100621_Responsive_Documents	Page 136-146	N/A	RTHA	2021-01-03	Winter	2021	Organization	73217	1087	Accipitridae	B2: Collision with Window or building	Not recorded	Juvenile	Unknown	East Aurora NY	Released	2021-03-13	69	1606
NYDEC_W090123-100621_Responsive_Documents	Page 136-146	N/A	NOCA	2021-03-28	Spring	2021	Organization	73217	45	Cardinalidae	B2: Collision with Window or building	Not recorded	Adult	Unknown	West Falls NY	Released	2021-04-03	6	1607
NYDEC_W090123-100621_Responsive_Documents	Page 136-146	N/A	WBNU	2021-03-25	Spring	2021	Organization	73217	24	Sittidae	B2: Collision with Window or building	Not recorded	Adult	Unknown	North Java NY	Died	2021-03-27	2	1608
NYDEC_W090123-100621_Responsive_Documents	Page 136-146	N/A	AMWO	2021-05-03	Spring	2021	Organization	73217	197.5	Scolopacidae	B2: Collision with Window or building	Not recorded	Adult	Unknown	Cheektowaga NY	Released	2021-05-17	14	1609
NYDEC_W090123-100621_Responsive_Documents	Page 136-146	N/A	COGR	2021-05-26	Spring	2021	Organization	73217	108	Icteridae	B2: Collision with Window or building	Not recorded	Fledgling	Unknown	Silver Springs NY	Released	2021-06-13	18	1610
NYDEC_W090123-100621_Responsive_Documents	Page 136-146	N/A	PEFA	2021-06-09	Summer	2021	Organization	73217	1065	Falconidae	B2: Collision with Window or building	Not recorded	Fledgling	Unknown	Buffalo NY	Released	2021-06-11	2	1611
NYDEC_W090123-100621_Responsive_Documents	Page 136-146	N/A	COGR	2021-06-06	Summer	2021	Organization	73217	108	Icteridae	B2: Collision with Window or building	Not recorded	Adult	Unknown	Lancaster NY	Released	2021-06-10	4	1612
NYDEC_W090123-100621_Responsive_Documents	Page 136-146	N/A	BAEA	2021-06-30	Summer	2021	Organization	73217	4650	Accipitridae	B2: Collision with Window or building	Not recorded	Unknown	Unknown	Buffalo NY	Released	2021-09-12	74	1613
NYDEC_W090123-100621_Responsive_Documents	Page 136-146	N/A	MERL	2021-08-15	Fall	2021	Organization	73217	200	Falconidae	B2: Collision with Window or building	Not recorded	Juvenile	Unknown	Tonawanda NY	Died	2021-08-15	0	1614
NYDEC_W090123-100621_Responsive_Documents	Page 136-146	N/A	RBWO	2021-09-28	Fall	2021	Organization	73217	73.5	Picidae	B2: Collision with Window or building	Not recorded	Adult	Unknown	Blasdell NY	Released	2021-10-10	12	1615
NYDEC_W090123-100621_Responsive_Documents	Page 147-167	N/A	BDOW	2021-01-02	Winter	2021	Organization	27051251	760	Strigidae	B2: Collision with Window or building	Not recorded	Adult	Unknown	New Rochelle NY	Released	2021-01-09	7	1616
NYDEC_W090123-100621_Responsive_Documents	Page 147-167	N/A	RSHA	2021-01-28	Winter	2021	Organization	27051251	630	Accipitridae	B2: Collision with Window or building	Not recorded	Juvenile	Unknown	Pomona NY	Released	2021-03-24	55	1617
NYDEC_W090123-100621_Responsive_Documents	Page 147-167	N/A	BDOW	2021-01-29	Winter	2021	Organization	27051251	760	Strigidae	B2: Collision with Window or building	Not recorded	Adult	Unknown	Mamaroneck NY	Euthanized	2021-03-06	36	1618
NYDEC_W090123-100621_Responsive_Documents	Page 147-167	N/A	RSHA	2021-02-04	Winter	2021	Organization	27051251	630	Accipitridae	B2: Collision with Window or building	Not recorded	Juvenile	Unknown	Mahopac NY	Released	2021-02-25	21	1619
NYDEC_W090123-100621_Responsive_Documents	Page 147-167	N/A	SSHA	2021-02-04	Winter	2021	Organization	27051251	152.5	Accipitridae	B2: Collision with Window or building	Not recorded	Juvenile	Unknown	Greenburgh NY	Released	2021-02-05	1	1620
NYDEC_W090123-100621_Responsive_Documents	Page 147-167	N/A	DOWO	2021-02-09	Winter	2021	Organization	27051251	24.5	Picidae	B2: Collision with Window or building	Not recorded	Adult	Unknown	Scarsdale NY	Euthanized	2021-02-12	3	1621
NYDEC_W090123-100621_Responsive_Documents	Page 147-167	N/A	AMGO	2021-02-23	Winter	2021	Organization	27051251	15.5	Fringillidae	B2: Collision with Window or building	Not recorded	Adult	Unknown	Chappaqua NY	Released	2021-04-08	44	1622
NYDEC_W090123-100621_Responsive_Documents	Page 147-167	N/A	COHA	2021-02-23	Winter	2021	Organization	27051251	410	Accipitridae	B2: Collision with Window or building	Not recorded	Juvenile	Unknown	New Rochelle NY	Euthanized	2021-02-25	2	1623
NYDEC_W090123-100621_Responsive_Documents	Page 147-167	N/A	RSHA	2021-02-22	Winter	2021	Organization	27051251	630	Accipitridae	B2: Collision with Window or building	Not recorded	Adult	Unknown	Somers NY	Released	2021-02-24	2	1624
NYDEC_W090123-100621_Responsive_Documents	Page 147-167	N/A	RSHA	2021-02-25	Winter	2021	Organization	27051251	630	Accipitridae	B2: Collision with Window or building	Not recorded	Adult	Unknown	Verplanck NY	Released	2021-03-10	13	1625
NYDEC_W090123-100621_Responsive_Documents	Page 147-167	N/A	COHA	2021-03-06	Spring	2021	Organization	27051251	410	Accipitridae	B2: Collision with Window or building	Not recorded	Adult	Unknown	Pomona NY	Euthanized	2021-03-15	9	1626
NYDEC_W090123-100621_Responsive_Documents	Page 147-167	N/A	COHA	2021-03-11	Spring	2021	Organization	27051251	410	Accipitridae	B2: Collision with Window or building	Not recorded	Juvenile	Unknown	Bronx Zoo NY	Released	2021-04-14	34	1627
NYDEC_W090123-100621_Responsive_Documents	Page 147-167	N/A	COHA	2021-03-15	Spring	2021	Organization	27051251	410	Accipitridae	B2: Collision with Window or building	Not recorded	Adult	Unknown	Katonah NY	Euthanized	Not recorded	NA	1628
NYDEC_W090123-100621_Responsive_Documents	Page 147-167	N/A	COHA	2021-04-02	Spring	2021	Organization	27051251	410	Accipitridae	B2: Collision with Window or building	Not recorded	Juvenile	Unknown	Scarsdale NY	Released	2021-04-08	6	1629
NYDEC_W090123-100621_Responsive_Documents	Page 147-167	N/A	MALL	2021-04-07	Spring	2021	Organization	27051251	1150	Anatidae	B2: Collision with Window or building	Not recorded	Adult	Unknown	New Rochelle NY	Died	2021-04-08	1	1630
NYDEC_W090123-100621_Responsive_Documents	Page 147-167	N/A	RTHA	2021-04-14	Spring	2021	Organization	27051251	1087	Accipitridae	B2: Collision with Window or building	Not recorded	Juvenile	Unknown	Bronx NY	Died	2021-04-16	2	1631
NYDEC_W090123-100621_Responsive_Documents	Page 147-167	N/A	BWHA	2021-05-11	Spring	2021	Organization	27051251	412.5	Accipitridae	B2: Collision with Window or building	Not recorded	Adult	Unknown	Patterson NY	Released	2021-05-20	9	1632
NYDEC_W090123-100621_Responsive_Documents	Page 147-167	N/A	Hummingbird sp.	2021-05-12	Spring	2021	Organization	27051251	4	Trochilidae	B2: Collision with Window or building	Not recorded	Adult	Unknown	West Harrison NY	Released	2021-05-18	6	1633
NYDEC_W090123-100621_Responsive_Documents	Page 147-167	N/A	RTHA	2021-05-26	Spring	2021	Organization	27051251	1087	Accipitridae	B2: Collision with Window or building	Not recorded	Adult	Unknown	Peekskill NY	Released	2021-05-28	2	1634
NYDEC_W090123-100621_Responsive_Documents	Page 147-167	N/A	CEDW	2021-06-03	Summer	2021	Organization	27051251	32	Bombycillidae	B2: Collision with Window or building	Not recorded	Adult	Unknown	Putnam Valley NY	Died	2021-06-17	14	1635
NYDEC_W090123-100621_Responsive_Documents	Page 147-167	N/A	DOWO	2021-06-02	Summer	2021	Organization	27051251	24.5	Picidae	B2: Collision with Window or building	Not recorded	Adult	Unknown	Patterson NY	Died	2021-06-11	9	1636
NYDEC_W090123-100621_Responsive_Documents	Page 147-167	N/A	RSHA	2021-06-26	Summer	2021	Organization	27051251	630	Accipitridae	B2: Collision with Window or building	Not recorded	Adult	Unknown	Bronxville NY	Released	2021-07-16	20	1637
NYDEC_W090123-100621_Responsive_Documents	Page 147-167	N/A	YBSA	2021-06-26	Summer	2021	Organization	27051251	49	Picidae	B2: Collision with Window or building	Not recorded	Juvenile	Unknown	Bedford NY	Died	2021-07-10	14	1638
NYDEC_W090123-100621_Responsive_Documents	Page 147-167	N/A	YSFL	2021-07-06	Summer	2021	Organization	27051251	135	Picidae	B2: Collision with Window or building	Not recorded	Adult	Unknown	Suffern NY	Died	2021-07-07	1	1639
NYDEC_W090123-100621_Responsive_Documents	Page 147-167	N/A	YSFL	Not recorded	Summer	2021	Organization	27051251	135	Picidae	B2: Collision with Window or building	Not recorded	Juvenile	Unknown	Bronxville NY	Released	2021-07-24	NA	1640
NYDEC_W090123-100621_Responsive_Documents	Page 147-167	N/A	COHA	2021-07-28	Summer	2021	Organization	27051251	410	Accipitridae	B2: Collision with Window or building	Not recorded	Juvenile	Unknown	Rye NY	Released	2021-09-08	42	1641
NYDEC_W090123-100621_Responsive_Documents	Page 147-167	N/A	YBCU	2021-09-08	Fall	2021	Organization	27051251	60	Cuculidae	B2: Collision with Window or building	Not recorded	Adult	Unknown	Pleasantville NY	Released	2021-09-10	2	1642
NYDEC_W090123-100621_Responsive_Documents	Page 147-167	N/A	YSFL	2021-09-27	Fall	2021	Organization	27051251	135	Picidae	B2: Collision with Window or building	Not recorded	Adult	Unknown	Purling NY	Died	2021-10-03	6	1643
NYDEC_W090123-100621_Responsive_Documents	Page 147-167	N/A	CEDW	2021-10-07	Fall	2021	Organization	27051251	32	Bombycillidae	B2: Collision with Window or building	Not recorded	Juvenile	Unknown	New Fairfield CT	Released	2021-10-13	6	1644
NYDEC_W090123-100621_Responsive_Documents	Page 147-167	N/A	MODO	2021-10-31	Fall	2021	Organization	27051251	133	Columbidae	B2: Collision with Window or building	Not recorded	Adult	Unknown	Stamford CT	Released	2021-11-10	10	1645
NYDEC_W090123-100621_Responsive_Documents	Page 147-167	N/A	AMWO	2021-11-10	Fall	2021	Organization	27051251	197.5	Scolopacidae	B2: Collision with Window or building	Not recorded	Adult	Unknown	Bronx NY	Died	2021-11-12	2	1646
NYDEC_W090123-100621_Responsive_Documents	Page 147-167	N/A	HOFI	2021-11-14	Fall	2021	Organization	27051251	21.5	Fringillidae	B2: Collision with Window or building	Not recorded	Juvenile	Unknown	Chappaqua NY	Released	2021-11-16	2	1647
NYDEC_W090123-100621_Responsive_Documents	Page 168-169	N/A	AMGO	2021-02-18	Spring	2021	Individual	0	15.5	Fringillidae	B2: Collision with Window or building	Not recorded	Adult	Unknown	Lakeview NY	Died	2021-02-19	1	1648
NYDEC_W090123-100621_Responsive_Documents	Page 168-169	N/A	DOWO	2021-03-05	Spring	2021	Individual	0	24.5	Picidae	B2: Collision with Window or building	Not recorded	Adult	Unknown	Hamburg NY	Released	2021-03-08	3	1649
NYDEC_W090123-100621_Responsive_Documents	Page 170	N/A	MODO	2021-06-25	Summer	2021	Organization	73217	133	Columbidae	B2: Collision with Window or building	Not recorded	Adult	Unknown	Orchard Park NY	Died	2021-06-28	3	1650
NYDEC_W090123-100621_Responsive_Documents	Page 171-174	N/A	EABL	2021-04-19	Spring	2021	Individual	0	30	Turdidae	B2: Collision with Window or building	Not recorded	Adult	Unknown	Victor NY	Released	Not recorded	NA	1651
NYDEC_W090123-100621_Responsive_Documents	Page 171-174	N/A	DOWO	2021-05-10	Spring	2021	Individual	0	24.5	Picidae	B2: Collision with Window or building	Not recorded	Adult	Unknown	Perinton NY	Released	2021-05-12	2	1652
NYDEC_W090123-100621_Responsive_Documents	Page 171-174	N/A	NOCA	2021-06-03	Summer	2021	Individual	0	45	Cardinalidae	B2: Collision with Window or building	Not recorded	Adult	Unknown	Avon NY	Released	Not recorded	NA	1653
NYDEC_W090123-100621_Responsive_Documents	Page 171-174	N/A	MODO	2021-08-10	Fall	2021	Individual	0	133	Columbidae	B2: Collision with Window or building	Not recorded	Adult	Unknown	Ontario NY	Released	2021-08-11	1	1654
NYDEC_W090123-100621_Responsive_Documents	Pages 175-177	N/A	YSFL	2021-02-11	Winter	2021	Organization	430476	135	Picidae	B2: Collision with Window or building	Not recorded	Adult	Unknown	East Aurora NY	Released	2021-03-27	44	1655
NYDEC_W090123-100621_Responsive_Documents	Pages 175-177	N/A	EASO	2021-07-21	Summer	2021	Organization	430476	182.5	Strigidae	B2: Collision with Window or building	Not recorded	Adult	Unknown	East Aurora NY	Released	2021-09-18	59	1656
NYDEC_W090123-100621_Responsive_Documents	Pages 178-180	N/A	YEWA	2021-08-02	Fall	2021	Individual	0	10	Parulidae	B2: Collision with Window or building	Not recorded	Juvenile	Unknown	Brooklyn NY	Released	2021-08-05	3	1657
NYDEC_W090123-100621_Responsive_Documents	Pages 178-180	N/A	YBSA	2021-11-03	Fall	2021	Individual	0	49	Picidae	B2: Collision with Window or building	Not recorded	Juvenile	Unknown	Brooklyn NY	Released	2021-11-11	8	1658
NYDEC_W090123-100621_Responsive_Documents	Pages 181-183	N/A	AMRO	2021-04-07	Spring	2021	Organization	126566	81	Turdidae	B2: Collision with Window or building	Not recorded	Adult	Unknown	Yorktown Heights NY	Died	2021-04-07	0	1659
NYDEC_W090123-100621_Responsive_Documents	Pages 181-183	N/A	HOSP	2021-04-10	Spring	2021	Organization	126566	28.5	Passeridae	B2: Collision with Window or building	Not recorded	Adult	Unknown	Valhalla NY	Died	2021-04-10	0	1660
[truncated: 1,513 more rows]
[truncated: 19 more columns]

## Sheet: Injury definitions
State/Binning Method	Notes
[truncated: 27 more rows]
